# Supplementary material for: 17,18-Dibromo-8-methyl-4,12-ditosyl-3,4,5,6,7,8,9,10,11,12,13,14-dodeca­hydro-2H-benzo[b][1,4,7,11,15]dioxatriaza­cyclo­hepta­decine
Source: Acta Crystallogr Sect E Struct Rep Online. 2010 Apr 14;66(Pt 5):o1082. doi: 10.1107/S1600536810013097 (PMC2979080; doi:10.1107/S1600536810013097)
Supplement: Supplementary file 1 [file e-66-o1082-sup1.cif]

##############################################################################
###                                                                        ###
###        Electronic paper (Acta Crystallographica Section E)             ###
###                                                                        ###
##############################################################################
#                                                                            #
# This CIF contains the data in a paper accepted for publication in Acta     #
# Crystallographica Section E. It conforms to the requirements of Notes      #
# for Authors for Section E, and has been peer reviewed under the auspices   #
# of the IUCr Commission on Journals.                                        #
#                                                                            #
# Full details of the Crystallographic Information File format               #
# are given in the paper "The Crystallographic Information File (CIF):       #
# a New Standard Archive File for Crystallography" by S. R. Hall, F. H.      #
# Allen and I. D. Brown [Acta Cryst. (1991), A47, 655-685].                  #
#                                                                            #
# The current version of the core CIF dictionary is obtainable from          #
# ftp://ftp.iucr.org/pub/cif_core.dic. The current version number is 2.4.    #
#                                                                            #
# Software is freely available for graphical display of the structure(s) in  #
# this CIF.  For information consult the CIF home page http://www.iucr.org/  #
# cif/home.html                                                              #
#                                                                            #
# This file may be used for bona fide research purposes within the           #
# scientific community so long as proper attribution is given to the journal # 
# article from which it was obtained.                                        #
#                                                                            #
##############################################################################
                                             
data_I
_audit_creation_method     SHELXL-97
_journal_date_recd_electronic     2010-04-08
_journal_date_accepted     2010-04-08
_journal_name_full     'Acta Crystallographica, Section E'
_journal_year     2010
_journal_volume     66
_journal_issue      5
_journal_page_first     o1082
_journal_page_last     o1082
_journal_paper_category     QO
_journal_coeditor_code     HB5401
_publ_contact_author_name     'Orhan B\"uy\"ukg\"ung\"or'
_publ_contact_author_address
;
Department of Physics
Ondokuz Mayis University
TR-55139
Samsun
Turkey
;
_publ_contact_author_email     'orhanb@omu.edu.tr'
_publ_contact_author_fax     '++90(362) 4576081'
_publ_contact_author_phone     '++90(362) 3121919 ext 5054'
_publ_section_title
;
17,18-Dibromo-8-methyl-4,12-ditosyl-3,4,5,6,7,8,9,10,11,12,13,14-
dodecahydro-2<i>H</i>-benzo[<i>b</i>][1,4,7,11,15]dioxatriazacycloheptadecine
;
loop_
    _publ_author_name
    _publ_author_address
    'Kele\,so\<glu, Zeynep'
;
Department of Physics
Ondokuz May\?is University
TR-55139
Samsun
Turkey
;
    '\,Celenk Kaya , Elif'
;
G\"um\"u\,shane University
TR-29000
G\"um\"u\,shane
Turkey
;
    'Kantekin, Halit'
;
Department of Chemistry
Karadeniz Technical University
TR-61080
Trabzon
Turkey
;
    'B\"uy\"ukg\"ung\"or, Orhan'
;
Department of Physics
Ondokuz May\?is University
TR-55139
Samsun
Turkey
;
_chemical_name_systematic
;
17,18-Dibromo-8-methyl-4,12-ditosyl-3,4,5,6,7,8,9,10,11,12,13,14-
dodecahydro-2<i>H</i>-benzo[b][1,4,7,11,15]dioxatriazacycloheptadecine
;
_chemical_name_common     ?
_chemical_formula_moiety     'C31 H39 Br2 N3 O6 S2'
_chemical_formula_sum     'C31 H39 Br2 N3 O6 S2'
_chemical_formula_iupac     'C31 H39 Br2 N3 O6 S2'
_chemical_formula_weight     773.59
_chemical_melting_point     ?
_symmetry_cell_setting     monoclinic
_symmetry_space_group_name_H-M     'P 21/c'
_symmetry_space_group_name_Hall     '-P 2ybc'
loop_
    _symmetry_equiv_pos_as_xyz
    'x, y, z'
    '-x, y+1/2, -z+1/2'
    '-x, -y, -z'
    'x, -y-1/2, z-1/2'
_cell_length_a     18.7520(9)
_cell_length_b     10.6864(4)
_cell_length_c     19.9527(9)
_cell_angle_alpha     90.00
_cell_angle_beta     121.416(3)
_cell_angle_gamma     90.00
_cell_volume     3412.2(3)
_cell_formula_units_Z     4
_cell_measurement_reflns_used     22517
_cell_measurement_theta_min     1.21
_cell_measurement_theta_max     27.27
_cell_measurement_temperature     296
_exptl_crystal_description     'prism'
_exptl_crystal_colour     'colorless'
_exptl_crystal_size_max     0.60
_exptl_crystal_size_mid     0.52
_exptl_crystal_size_min     0.37
_exptl_crystal_density_diffrn     1.506
_exptl_crystal_density_meas     ?
_exptl_crystal_density_method     'not measured'
_exptl_crystal_F_000     1584
_exptl_absorpt_coefficient_mu     2.544
_exptl_absorpt_correction_type     integration
_exptl_absorpt_process_details     '(X-RED32; Stoe & Cie, 2002)'
_exptl_absorpt_correction_T_min     0.260
_exptl_absorpt_correction_T_max     0.425
_exptl_special_details
;
;
_diffrn_ambient_temperature     296
_diffrn_radiation_type     MoK\a
_diffrn_radiation_wavelength     0.71073
_diffrn_radiation_source     'fine-focus sealed tube'
_diffrn_radiation_monochromator     graphite
_diffrn_measurement_device_type     'Stoe IPDS 2'
_diffrn_measurement_method     'rotation method'
_diffrn_detector_area_resol_mean     6.67
_diffrn_reflns_number     24321
_diffrn_reflns_av_R_equivalents     0.0488
_diffrn_reflns_av_sigmaI/netI     0.0418
_diffrn_reflns_theta_min     2.04
_diffrn_reflns_theta_max     26.76
_diffrn_reflns_theta_full     26.76
_diffrn_measured_fraction_theta_max     0.997
_diffrn_measured_fraction_theta_full     0.997
_diffrn_reflns_limit_h_min     -23
_diffrn_reflns_limit_h_max     21
_diffrn_reflns_limit_k_min     -13
_diffrn_reflns_limit_k_max     13
_diffrn_reflns_limit_l_min     -25
_diffrn_reflns_limit_l_max     25
_diffrn_standards_number     ?
_diffrn_standards_interval_count     ?
_diffrn_standards_interval_time     ?
_diffrn_standards_decay_%     ?
_refine_special_details
;
Refinement of <i>F</i>^2^ against ALL reflections. The weighted <i>R</i>-factor
wR and goodness of fit <i>S</i> are based on <i>F</i>^2^, conventional
<i>R</i>-factors <i>R</i> are based on <i>F</i>, with <i>F</i> set to zero for
negative <i>F</i>^2^. The threshold expression of <i>F</i>^2^ >
\s(<i>F</i>^2^) is used only for calculating <i>R</i>-factors(gt) etc. and is
not relevant to the choice of reflections for refinement. <i>R</i>-factors
based on <i>F</i>^2^ are statistically about twice as large as those based on
<i>F</i>, and <i>R</i>- factors based on ALL data will be even larger.
;
_reflns_number_total     7243
_reflns_number_gt     4640
_reflns_threshold_expression     I>2\s(I)
_refine_ls_structure_factor_coef     Fsqd
_refine_ls_matrix_type     full
_refine_ls_R_factor_all     0.1020
_refine_ls_R_factor_gt     0.0617
_refine_ls_wR_factor_gt     0.1344
_refine_ls_wR_factor_ref     0.1524
_refine_ls_goodness_of_fit_ref     1.024
_refine_ls_restrained_S_all     1.024
_refine_ls_number_reflns     7243
_refine_ls_number_parameters     409
_refine_ls_number_restraints     0
_refine_ls_hydrogen_treatment     'constr'
_refine_ls_weighting_scheme     calc
_refine_ls_weighting_details
         'calc w=1/[\s^2^(Fo^2^)+(0.0629P)^2^+3.5929P] where P=(Fo^2^+2Fc^2^)/3'
_atom_sites_solution_hydrogens     geom
_atom_sites_solution_primary     direct
_atom_sites_solution_secondary     difmap
_refine_ls_shift/su_max     0.001
_refine_ls_shift/su_mean     0.000
_refine_diff_density_max     1.312
_refine_diff_density_min     -1.172
_refine_ls_extinction_method     none
_refine_ls_extinction_coef     ?
loop_
    _atom_type_symbol
    _atom_type_description
    _atom_type_scat_dispersion_real
    _atom_type_scat_dispersion_imag
    _atom_type_scat_source
    'C' 'C' 0.0033 0.0016
                         'International Tables Vol C Tables 4.2.6.8 and 6.1.1.4'
    'H' 'H' 0.0000 0.0000
                         'International Tables Vol C Tables 4.2.6.8 and 6.1.1.4'
    'N' 'N' 0.0061 0.0033
                         'International Tables Vol C Tables 4.2.6.8 and 6.1.1.4'
    'O' 'O' 0.0106 0.0060
                         'International Tables Vol C Tables 4.2.6.8 and 6.1.1.4'
    'S' 'S' 0.1246 0.1234
                         'International Tables Vol C Tables 4.2.6.8 and 6.1.1.4'
    'Br' 'Br' -0.2901 2.4595
                         'International Tables Vol C Tables 4.2.6.8 and 6.1.1.4'
_computing_data_collection     'X-AREA (Stoe & Cie, 2002)'
_computing_cell_refinement     'X-AREA (Stoe & Cie, 2002)'
_computing_data_reduction     'X-RED32 (Stoe & Cie, 2002)'
_computing_structure_solution     'SHELXS97 (Sheldrick, 2008)'
_computing_structure_refinement     'SHELXL97 (Sheldrick, 2008)'
_computing_molecular_graphics     'ORTEP-3 (Farrugia, 1997)'
_computing_publication_material     'WinGX (Farrugia, 1999)'
loop_
    _atom_site_type_symbol
    _atom_site_label
    _atom_site_fract_x
    _atom_site_fract_y
    _atom_site_fract_z
    _atom_site_U_iso_or_equiv
    _atom_site_adp_type
    _atom_site_calc_flag
    _atom_site_refinement_flags
    _atom_site_occupancy
    _atom_site_disorder_assembly
    _atom_site_disorder_group
    C C1 0.7001(3) 0.3914(4) 0.5560(2) 0.0486(10) Uani d . 1 . .
    C C2 0.6569(3) 0.2996(4) 0.5022(3) 0.0632(12) Uani d . 1 . .
    H H2 0.6427 0.2263 0.5176 0.076 Uiso calc R 1 . .
    C C3 0.6341(3) 0.3154(4) 0.4237(3) 0.0655(13) Uani d . 1 . .
    C C4 0.6564(3) 0.4214(5) 0.4013(2) 0.0585(11) Uani d . 1 . .
    C C5 0.6994(3) 0.5155(4) 0.4557(2) 0.0556(11) Uani d . 1 . .
    H H5 0.7138 0.5883 0.4400 0.067 Uiso calc R 1 . .
    C C6 0.7208(3) 0.5021(4) 0.5325(2) 0.0468(9) Uani d . 1 . .
    C C7 0.7871(3) 0.7025(4) 0.5702(3) 0.0573(11) Uani d . 1 . .
    H H7A 0.7425 0.7350 0.5203 0.069 Uiso calc R 1 . .
    H H7B 0.8351 0.6855 0.5656 0.069 Uiso calc R 1 . .
    C C8 0.8097(3) 0.7969(4) 0.6346(3) 0.0579(11) Uani d . 1 . .
    H H8A 0.8537 0.7617 0.6838 0.069 Uiso calc R 1 . .
    H H8B 0.8322 0.8707 0.6238 0.069 Uiso calc R 1 . .
    C C9 0.7245(3) 0.2609(4) 0.6628(3) 0.0564(11) Uani d . 1 . .
    H H9A 0.7463 0.2000 0.6419 0.068 Uiso calc R 1 . .
    H H9B 0.6681 0.2367 0.6474 0.068 Uiso calc R 1 . .
    C C10 0.7790(3) 0.2666(5) 0.7508(2) 0.0569(11) Uani d . 1 . .
    H H10A 0.7519 0.3193 0.7706 0.068 Uiso calc R 1 . .
    H H10B 0.7832 0.1831 0.7716 0.068 Uiso calc R 1 . .
    C C11 0.5504(3) 0.7378(6) 0.5204(3) 0.0806(15) Uani d . 1 . .
    H H11 0.5552 0.7363 0.5692 0.097 Uiso calc R 1 . .
    C C12 0.4984(3) 0.6531(6) 0.4624(4) 0.0842(17) Uani d . 1 . .
    H H12 0.4678 0.5964 0.4729 0.101 Uiso calc R 1 . .
    C C13 0.4909(3) 0.6504(5) 0.3900(3) 0.0723(14) Uani d . 1 . .
    C C14 0.5329(3) 0.7394(6) 0.3749(3) 0.0813(16) Uani d . 1 . .
    H H14 0.5267 0.7422 0.3256 0.098 Uiso calc R 1 . .
    C C15 0.5846(3) 0.8260(5) 0.4315(3) 0.0790(16) Uani d . 1 . .
    H H15 0.6126 0.8857 0.4199 0.095 Uiso calc R 1 . .
    C C16 0.5944(3) 0.8236(5) 0.5051(3) 0.0645(12) Uani d . 1 . .
    C C17 0.4383(4) 0.5511(6) 0.3308(4) 0.098(2) Uani d . 1 . .
    H H17A 0.3818 0.5570 0.3189 0.118 Uiso calc R 1 . .
    H H17B 0.4603 0.4699 0.3521 0.118 Uiso calc R 1 . .
    H H17C 0.4394 0.5633 0.2836 0.118 Uiso calc R 1 . .
    C C18 0.9238(3) 0.2680(4) 0.6840(3) 0.0580(11) Uani d . 1 . .
    C C19 0.8771(4) 0.1928(5) 0.6181(4) 0.0787(16) Uani d . 1 . .
    H H19 0.8517 0.1203 0.6215 0.094 Uiso calc R 1 . .
    C C20 0.8690(4) 0.2273(6) 0.5484(4) 0.0888(19) Uani d . 1 . .
    H H20 0.8380 0.1763 0.5048 0.107 Uiso calc R 1 . .
    C C21 0.9045(3) 0.3334(5) 0.5398(3) 0.0692(13) Uani d . 1 . .
    C C22 0.9515(3) 0.4052(5) 0.6057(3) 0.0694(13) Uani d . 1 . .
    H H22 0.9773 0.4770 0.6021 0.083 Uiso calc R 1 . .
    C C23 0.9614(3) 0.3740(5) 0.6772(3) 0.0631(12) Uani d . 1 . .
    H H23 0.9934 0.4245 0.7208 0.076 Uiso calc R 1 . .
    C C24 0.8933(5) 0.3707(7) 0.4621(4) 0.106(2) Uani d . 1 . .
    H H24A 0.9469 0.3748 0.4669 0.128 Uiso calc R 1 . .
    H H24B 0.8668 0.4511 0.4470 0.128 Uiso calc R 1 . .
    H H24C 0.8590 0.3098 0.4230 0.128 Uiso calc R 1 . .
    C C25 0.7356(3) 0.7777(5) 0.7079(3) 0.0642(12) Uani d . 1 . .
    H H25A 0.7467 0.6888 0.7092 0.077 Uiso calc R 1 . .
    H H25B 0.6793 0.7876 0.6975 0.077 Uiso calc R 1 . .
    C C26 0.7965(4) 0.8339(5) 0.7868(3) 0.0759(15) Uani d . 1 . .
    H H26A 0.7847 0.9225 0.7857 0.091 Uiso calc R 1 . .
    H H26B 0.8527 0.8256 0.7966 0.091 Uiso calc R 1 . .
    C C27 0.7927(5) 0.7729(5) 0.8533(3) 0.0908(19) Uani d . 1 A .
    H H27A 0.8327 0.8134 0.9022 0.109 Uiso calc R 1 . .
    H H27B 0.7374 0.7858 0.8450 0.109 Uiso calc R 1 . .
    C C28 0.8987(4) 0.6155(6) 0.8929(3) 0.101(2) Uani d . 1 A .
    H H28A 0.9289 0.6346 0.9486 0.122 Uiso calc R 1 . .
    H H28B 0.9193 0.6707 0.8681 0.122 Uiso calc R 1 . .
    C C29 0.9159(4) 0.4810(6) 0.8816(3) 0.094(2) Uani d . 1 . .
    H H29A 0.9758 0.4678 0.9086 0.113 Uiso calc R 1 . .
    H H29B 0.8937 0.4256 0.9048 0.113 Uiso calc R 1 . .
    C C30 0.8775(3) 0.4486(4) 0.7963(3) 0.0644(12) Uani d . 1 . .
    H H30A 0.8245 0.4920 0.7662 0.077 Uiso calc R 1 . .
    H H30B 0.9138 0.4782 0.7786 0.077 Uiso calc R 1 . .
    C C31A 0.797(8) 0.589(5) 0.919(6) 0.14(2) Uani d P 0.52(15) A 1
    H H31A 0.8063 0.4999 0.9222 0.205 Uiso calc PR 0.52(15) A 1
    H H31B 0.7410 0.6057 0.9052 0.205 Uiso calc PR 0.52(15) A 1
    H H31C 0.8357 0.6266 0.9684 0.205 Uiso calc PR 0.52(15) A 1
    C C31B 0.758(5) 0.570(6) 0.890(4) 0.118(12) Uani d P 0.48(15) A 2
    H H31D 0.7627 0.4809 0.8864 0.178 Uiso calc PR 0.48(15) A 2
    H H31E 0.7007 0.5943 0.8591 0.178 Uiso calc PR 0.48(15) A 2
    H H31F 0.7797 0.5918 0.9443 0.178 Uiso calc PR 0.48(15) A 2
    N N1 0.7410(2) 0.8354(3) 0.6445(2) 0.0543(9) Uani d . 1 . .
    N N2 0.8634(2) 0.3142(3) 0.7806(2) 0.0545(9) Uani d . 1 . .
    N N3 0.8103(4) 0.6388(4) 0.8600(3) 0.0798(13) Uani d . 1 . .
    O O1 0.72458(19) 0.3840(3) 0.63322(15) 0.0562(7) Uani d . 1 . .
    O O2 0.76047(19) 0.5906(3) 0.58982(16) 0.0551(7) Uani d . 1 . .
    O O3 0.7025(3) 0.9994(3) 0.5462(2) 0.0861(12) Uani d . 1 . .
    O O4 0.6274(3) 0.9787(4) 0.6179(3) 0.0931(12) Uani d . 1 . .
    O O5 0.9052(3) 0.1027(3) 0.7685(3) 0.0910(12) Uani d . 1 . .
    O O6 1.0111(2) 0.2702(4) 0.8347(2) 0.0906(12) Uani d . 1 . .
    S S1 0.66723(9) 0.92262(11) 0.58044(8) 0.0680(3) Uani d . 1 . .
    S S2 0.93076(8) 0.23094(12) 0.77324(8) 0.0643(3) Uani d . 1 . .
    Br Br1 0.56928(5) 0.18578(6) 0.35290(3) 0.1104(3) Uani d . 1 . .
    Br Br2 0.62827(4) 0.44795(6) 0.29617(3) 0.0819(2) Uani d . 1 . .
loop_
    _atom_site_aniso_label
    _atom_site_aniso_U_11
    _atom_site_aniso_U_22
    _atom_site_aniso_U_33
    _atom_site_aniso_U_12
    _atom_site_aniso_U_13
    _atom_site_aniso_U_23
    C1 0.050(2) 0.046(2) 0.043(2) 0.0069(19) 0.0199(18) 0.0034(17)
    C2 0.079(3) 0.044(2) 0.055(2) -0.001(2) 0.026(2) 0.0036(19)
    C3 0.077(3) 0.051(3) 0.050(2) 0.002(2) 0.021(2) -0.004(2)
    C4 0.063(3) 0.064(3) 0.045(2) 0.005(2) 0.026(2) 0.001(2)
    C5 0.063(3) 0.053(3) 0.049(2) -0.002(2) 0.028(2) 0.0026(19)
    C6 0.048(2) 0.044(2) 0.046(2) 0.0026(18) 0.0217(18) -0.0010(17)
    C7 0.060(3) 0.052(3) 0.060(2) -0.008(2) 0.031(2) 0.001(2)
    C8 0.057(3) 0.051(3) 0.060(3) -0.010(2) 0.026(2) -0.001(2)
    C9 0.059(3) 0.047(2) 0.059(2) 0.004(2) 0.028(2) 0.012(2)
    C10 0.057(3) 0.062(3) 0.056(2) 0.012(2) 0.032(2) 0.020(2)
    C11 0.068(3) 0.096(4) 0.069(3) -0.011(3) 0.030(3) 0.004(3)
    C12 0.058(3) 0.093(4) 0.095(4) -0.017(3) 0.035(3) 0.004(3)
    C13 0.045(3) 0.078(4) 0.072(3) 0.002(2) 0.016(2) 0.003(3)
    C14 0.070(3) 0.094(4) 0.057(3) 0.000(3) 0.018(3) 0.011(3)
    C15 0.073(4) 0.074(3) 0.067(3) -0.010(3) 0.020(3) 0.021(3)
    C16 0.056(3) 0.060(3) 0.065(3) 0.010(2) 0.022(2) 0.014(2)
    C17 0.068(4) 0.103(5) 0.100(4) -0.011(3) 0.027(3) -0.015(4)
    C18 0.055(3) 0.048(2) 0.078(3) 0.003(2) 0.039(2) -0.005(2)
    C19 0.095(4) 0.053(3) 0.117(5) -0.020(3) 0.075(4) -0.031(3)
    C20 0.099(4) 0.088(4) 0.095(4) -0.034(4) 0.062(4) -0.054(3)
    C21 0.070(3) 0.074(3) 0.071(3) -0.004(3) 0.042(3) -0.018(3)
    C22 0.083(4) 0.061(3) 0.073(3) -0.013(3) 0.046(3) -0.007(2)
    C23 0.065(3) 0.060(3) 0.063(3) -0.014(2) 0.032(2) -0.012(2)
    C24 0.127(6) 0.128(6) 0.073(4) 0.000(5) 0.058(4) -0.016(4)
    C25 0.071(3) 0.058(3) 0.063(3) -0.001(2) 0.035(3) 0.005(2)
    C26 0.105(4) 0.058(3) 0.066(3) 0.004(3) 0.045(3) -0.003(2)
    C27 0.142(6) 0.070(4) 0.073(3) 0.020(4) 0.065(4) 0.003(3)
    C28 0.117(6) 0.080(4) 0.059(3) 0.009(4) 0.013(3) -0.016(3)
    C29 0.100(4) 0.082(4) 0.056(3) 0.022(3) 0.010(3) -0.005(3)
    C30 0.076(3) 0.057(3) 0.057(3) 0.010(2) 0.033(2) 0.006(2)
    C31A 0.23(6) 0.092(18) 0.16(4) 0.02(3) 0.15(4) 0.03(2)
    C31B 0.18(3) 0.12(2) 0.10(2) -0.02(2) 0.11(2) 0.002(16)
    N1 0.055(2) 0.049(2) 0.0530(19) 0.0003(17) 0.0237(17) 0.0008(16)
    N2 0.054(2) 0.052(2) 0.057(2) 0.0107(17) 0.0285(18) 0.0106(16)
    N3 0.121(4) 0.067(3) 0.068(3) 0.017(3) 0.060(3) 0.009(2)
    O1 0.071(2) 0.0450(16) 0.0431(14) 0.0023(14) 0.0232(14) 0.0057(12)
    O2 0.0665(19) 0.0474(16) 0.0483(15) -0.0081(14) 0.0277(14) -0.0018(13)
    O3 0.098(3) 0.0517(19) 0.084(2) -0.0102(19) 0.030(2) 0.0179(18)
    O4 0.089(3) 0.072(2) 0.113(3) 0.022(2) 0.049(2) -0.010(2)
    O5 0.104(3) 0.0483(19) 0.143(4) 0.023(2) 0.080(3) 0.030(2)
    O6 0.055(2) 0.121(3) 0.082(2) 0.018(2) 0.0259(19) 0.027(2)
    S1 0.0714(8) 0.0436(6) 0.0742(8) 0.0055(6) 0.0275(7) 0.0053(5)
    S2 0.0548(7) 0.0589(7) 0.0799(8) 0.0187(6) 0.0355(6) 0.0218(6)
    Br1 0.1618(7) 0.0672(4) 0.0607(3) -0.0270(4) 0.0290(4) -0.0158(3)
    Br2 0.1014(5) 0.0923(4) 0.0486(3) -0.0089(3) 0.0368(3) -0.0056(3)
_geom_special_details
;
All esds (except the esd in the dihedral angle between two l.s. planes) are
estimated using the full covariance matrix. The cell esds are taken into
account individually in the estimation of esds in distances, angles and
torsion angles; correlations between esds in cell parameters are only used
when they are defined by crystal symmetry. An approximate (isotropic)
treatment of cell esds is used for estimating esds involving l.s. planes.
;
loop_
    _geom_bond_atom_site_label_1
    _geom_bond_atom_site_label_2
    _geom_bond_site_symmetry_2
    _geom_bond_distance
    _geom_bond_publ_flag
    C1 O1 . 1.361(5) ?
    C1 C2 . 1.366(6) ?
    C1 C6 . 1.400(6) ?
    C2 C3 . 1.401(6) ?
    C2 H2 . 0.9300 ?
    C3 C4 . 1.361(7) ?
    C3 Br1 . 1.898(5) ?
    C4 C5 . 1.388(6) ?
    C4 Br2 . 1.899(4) ?
    C5 C6 . 1.374(5) ?
    C5 H5 . 0.9300 ?
    C6 O2 . 1.368(5) ?
    C7 O2 . 1.427(5) ?
    C7 C8 . 1.510(6) ?
    C7 H7A . 0.9700 ?
    C7 H7B . 0.9700 ?
    C8 N1 . 1.462(6) ?
    C8 H8A . 0.9700 ?
    C8 H8B . 0.9700 ?
    C9 O1 . 1.442(5) ?
    C9 C10 . 1.503(6) ?
    C9 H9A . 0.9700 ?
    C9 H9B . 0.9700 ?
    C10 N2 . 1.461(6) ?
    C10 H10A . 0.9700 ?
    C10 H10B . 0.9700 ?
    C11 C16 . 1.371(7) ?
    C11 C12 . 1.390(8) ?
    C11 H11 . 0.9300 ?
    C12 C13 . 1.376(8) ?
    C12 H12 . 0.9300 ?
    C13 C14 . 1.365(8) ?
    C13 C17 . 1.511(8) ?
    C14 C15 . 1.389(8) ?
    C14 H14 . 0.9300 ?
    C15 C16 . 1.380(7) ?
    C15 H15 . 0.9300 ?
    C16 S1 . 1.762(5) ?
    C17 H17A . 0.9600 ?
    C17 H17B . 0.9600 ?
    C17 H17C . 0.9600 ?
    C18 C23 . 1.377(7) ?
    C18 C19 . 1.392(7) ?
    C18 S2 . 1.762(5) ?
    C19 C20 . 1.370(8) ?
    C19 H19 . 0.9300 ?
    C20 C21 . 1.370(8) ?
    C20 H20 . 0.9300 ?
    C21 C22 . 1.374(7) ?
    C21 C24 . 1.504(8) ?
    C22 C23 . 1.379(7) ?
    C22 H22 . 0.9300 ?
    C23 H23 . 0.9300 ?
    C24 H24A . 0.9600 ?
    C24 H24B . 0.9600 ?
    C24 H24C . 0.9600 ?
    C25 N1 . 1.456(6) ?
    C25 C26 . 1.506(7) ?
    C25 H25A . 0.9700 ?
    C25 H25B . 0.9700 ?
    C26 C27 . 1.513(7) ?
    C26 H26A . 0.9700 ?
    C26 H26B . 0.9700 ?
    C27 N3 . 1.462(7) ?
    C27 H27A . 0.9700 ?
    C27 H27B . 0.9700 ?
    C28 N3 . 1.451(8) ?
    C28 C29 . 1.516(8) ?
    C28 H28A . 0.9700 ?
    C28 H28B . 0.9700 ?
    C29 C30 . 1.501(7) ?
    C29 H29A . 0.9700 ?
    C29 H29B . 0.9700 ?
    C30 N2 . 1.465(6) ?
    C30 H30A . 0.9700 ?
    C30 H30B . 0.9700 ?
    C31A N3 . 1.42(4) ?
    C31A H31A . 0.9600 ?
    C31A H31B . 0.9600 ?
    C31A H31C . 0.9600 ?
    C31B N3 . 1.58(6) ?
    C31B H31D . 0.9600 ?
    C31B H31E . 0.9600 ?
    C31B H31F . 0.9600 ?
    N1 S1 . 1.604(4) ?
    N2 S2 . 1.613(4) ?
    O3 S1 . 1.432(4) ?
    O4 S1 . 1.434(4) ?
    O5 S2 . 1.439(4) ?
    O6 S2 . 1.423(4) ?
loop_
    _geom_angle_atom_site_label_1
    _geom_angle_atom_site_label_2
    _geom_angle_atom_site_label_3
    _geom_angle_site_symmetry_1
    _geom_angle_site_symmetry_3
    _geom_angle
    _geom_angle_publ_flag
    O1 C1 C2 . . 124.1(4) ?
    O1 C1 C6 . . 116.1(4) ?
    C2 C1 C6 . . 119.8(4) ?
    C1 C2 C3 . . 120.2(4) ?
    C1 C2 H2 . . 119.9 ?
    C3 C2 H2 . . 119.9 ?
    C4 C3 C2 . . 120.0(4) ?
    C4 C3 Br1 . . 123.4(3) ?
    C2 C3 Br1 . . 116.6(4) ?
    C3 C4 C5 . . 120.0(4) ?
    C3 C4 Br2 . . 122.1(3) ?
    C5 C4 Br2 . . 117.9(4) ?
    C6 C5 C4 . . 120.6(4) ?
    C6 C5 H5 . . 119.7 ?
    C4 C5 H5 . . 119.7 ?
    O2 C6 C5 . . 125.2(4) ?
    O2 C6 C1 . . 115.4(3) ?
    C5 C6 C1 . . 119.4(4) ?
    O2 C7 C8 . . 108.0(3) ?
    O2 C7 H7A . . 110.1 ?
    C8 C7 H7A . . 110.1 ?
    O2 C7 H7B . . 110.1 ?
    C8 C7 H7B . . 110.1 ?
    H7A C7 H7B . . 108.4 ?
    N1 C8 C7 . . 115.3(4) ?
    N1 C8 H8A . . 108.5 ?
    C7 C8 H8A . . 108.5 ?
    N1 C8 H8B . . 108.5 ?
    C7 C8 H8B . . 108.5 ?
    H8A C8 H8B . . 107.5 ?
    O1 C9 C10 . . 107.2(4) ?
    O1 C9 H9A . . 110.3 ?
    C10 C9 H9A . . 110.3 ?
    O1 C9 H9B . . 110.3 ?
    C10 C9 H9B . . 110.3 ?
    H9A C9 H9B . . 108.5 ?
    N2 C10 C9 . . 115.0(4) ?
    N2 C10 H10A . . 108.5 ?
    C9 C10 H10A . . 108.5 ?
    N2 C10 H10B . . 108.5 ?
    C9 C10 H10B . . 108.5 ?
    H10A C10 H10B . . 107.5 ?
    C16 C11 C12 . . 119.5(5) ?
    C16 C11 H11 . . 120.2 ?
    C12 C11 H11 . . 120.2 ?
    C13 C12 C11 . . 122.0(6) ?
    C13 C12 H12 . . 119.0 ?
    C11 C12 H12 . . 119.0 ?
    C14 C13 C12 . . 117.6(5) ?
    C14 C13 C17 . . 122.2(6) ?
    C12 C13 C17 . . 120.2(6) ?
    C13 C14 C15 . . 121.5(5) ?
    C13 C14 H14 . . 119.3 ?
    C15 C14 H14 . . 119.3 ?
    C16 C15 C14 . . 120.2(5) ?
    C16 C15 H15 . . 119.9 ?
    C14 C15 H15 . . 119.9 ?
    C11 C16 C15 . . 119.1(5) ?
    C11 C16 S1 . . 120.0(4) ?
    C15 C16 S1 . . 120.7(4) ?
    C13 C17 H17A . . 109.5 ?
    C13 C17 H17B . . 109.5 ?
    H17A C17 H17B . . 109.5 ?
    C13 C17 H17C . . 109.5 ?
    H17A C17 H17C . . 109.5 ?
    H17B C17 H17C . . 109.5 ?
    C23 C18 C19 . . 119.0(5) ?
    C23 C18 S2 . . 120.8(4) ?
    C19 C18 S2 . . 120.2(4) ?
    C20 C19 C18 . . 119.0(5) ?
    C20 C19 H19 . . 120.5 ?
    C18 C19 H19 . . 120.5 ?
    C21 C20 C19 . . 123.1(5) ?
    C21 C20 H20 . . 118.4 ?
    C19 C20 H20 . . 118.4 ?
    C20 C21 C22 . . 116.9(5) ?
    C20 C21 C24 . . 122.1(5) ?
    C22 C21 C24 . . 120.9(5) ?
    C21 C22 C23 . . 121.9(5) ?
    C21 C22 H22 . . 119.1 ?
    C23 C22 H22 . . 119.1 ?
    C18 C23 C22 . . 120.0(5) ?
    C18 C23 H23 . . 120.0 ?
    C22 C23 H23 . . 120.0 ?
    C21 C24 H24A . . 109.5 ?
    C21 C24 H24B . . 109.5 ?
    H24A C24 H24B . . 109.5 ?
    C21 C24 H24C . . 109.5 ?
    H24A C24 H24C . . 109.5 ?
    H24B C24 H24C . . 109.5 ?
    N1 C25 C26 . . 112.4(4) ?
    N1 C25 H25A . . 109.1 ?
    C26 C25 H25A . . 109.1 ?
    N1 C25 H25B . . 109.1 ?
    C26 C25 H25B . . 109.1 ?
    H25A C25 H25B . . 107.9 ?
    C25 C26 C27 . . 112.8(5) ?
    C25 C26 H26A . . 109.0 ?
    C27 C26 H26A . . 109.0 ?
    C25 C26 H26B . . 109.0 ?
    C27 C26 H26B . . 109.0 ?
    H26A C26 H26B . . 107.8 ?
    N3 C27 C26 . . 113.0(4) ?
    N3 C27 H27A . . 109.0 ?
    C26 C27 H27A . . 109.0 ?
    N3 C27 H27B . . 109.0 ?
    C26 C27 H27B . . 109.0 ?
    H27A C27 H27B . . 107.8 ?
    N3 C28 C29 . . 112.1(5) ?
    N3 C28 H28A . . 109.2 ?
    C29 C28 H28A . . 109.2 ?
    N3 C28 H28B . . 109.2 ?
    C29 C28 H28B . . 109.2 ?
    H28A C28 H28B . . 107.9 ?
    C30 C29 C28 . . 112.0(5) ?
    C30 C29 H29A . . 109.2 ?
    C28 C29 H29A . . 109.2 ?
    C30 C29 H29B . . 109.2 ?
    C28 C29 H29B . . 109.2 ?
    H29A C29 H29B . . 107.9 ?
    N2 C30 C29 . . 113.3(4) ?
    N2 C30 H30A . . 108.9 ?
    C29 C30 H30A . . 108.9 ?
    N2 C30 H30B . . 108.9 ?
    C29 C30 H30B . . 108.9 ?
    H30A C30 H30B . . 107.7 ?
    N3 C31A H31A . . 109.5 ?
    N3 C31A H31B . . 109.5 ?
    N3 C31A H31C . . 109.5 ?
    N3 C31B H31D . . 109.5 ?
    N3 C31B H31E . . 109.5 ?
    H31D C31B H31E . . 109.5 ?
    N3 C31B H31F . . 109.5 ?
    H31D C31B H31F . . 109.5 ?
    H31E C31B H31F . . 109.5 ?
    C25 N1 C8 . . 117.6(4) ?
    C25 N1 S1 . . 121.2(3) ?
    C8 N1 S1 . . 120.7(3) ?
    C10 N2 C30 . . 117.7(4) ?
    C10 N2 S2 . . 120.3(3) ?
    C30 N2 S2 . . 119.9(3) ?
    C31A N3 C28 . . 102(5) ?
    C31A N3 C27 . . 109(2) ?
    C28 N3 C27 . . 111.2(5) ?
    C28 N3 C31B . . 122(3) ?
    C27 N3 C31B . . 110(2) ?
    C1 O1 C9 . . 116.4(3) ?
    C6 O2 C7 . . 117.8(3) ?
    O3 S1 O4 . . 120.3(3) ?
    O3 S1 N1 . . 107.0(2) ?
    O4 S1 N1 . . 107.1(2) ?
    O3 S1 C16 . . 106.4(2) ?
    O4 S1 C16 . . 108.2(3) ?
    N1 S1 C16 . . 107.1(2) ?
    O6 S2 O5 . . 120.3(3) ?
    O6 S2 N2 . . 106.7(2) ?
    O5 S2 N2 . . 106.3(2) ?
    O6 S2 C18 . . 106.9(2) ?
    O5 S2 C18 . . 107.5(2) ?
    N2 S2 C18 . . 108.7(2) ?
loop_
    _geom_torsion_atom_site_label_1
    _geom_torsion_atom_site_label_2
    _geom_torsion_atom_site_label_3
    _geom_torsion_atom_site_label_4
    _geom_torsion_site_symmetry_1
    _geom_torsion_site_symmetry_2
    _geom_torsion_site_symmetry_3
    _geom_torsion_site_symmetry_4
    _geom_torsion
    _geom_torsion_publ_flag
    O1 C1 C2 C3 . . . . 179.8(4) ?
    C6 C1 C2 C3 . . . . 0.6(7) ?
    C1 C2 C3 C4 . . . . 1.4(8) ?
    C1 C2 C3 Br1 . . . . -176.8(4) ?
    C2 C3 C4 C5 . . . . -2.2(8) ?
    Br1 C3 C4 C5 . . . . 175.9(4) ?
    C2 C3 C4 Br2 . . . . 179.4(4) ?
    Br1 C3 C4 Br2 . . . . -2.5(6) ?
    C3 C4 C5 C6 . . . . 0.9(7) ?
    Br2 C4 C5 C6 . . . . 179.4(3) ?
    C4 C5 C6 O2 . . . . -177.6(4) ?
    C4 C5 C6 C1 . . . . 1.1(7) ?
    O1 C1 C6 O2 . . . . -2.3(5) ?
    C2 C1 C6 O2 . . . . 177.0(4) n
    O1 C1 C6 C5 . . . . 178.9(4) ?
    C2 C1 C6 C5 . . . . -1.8(6) ?
    O2 C7 C8 N1 . . . . -62.9(5) n
    O1 C9 C10 N2 . . . . -54.1(5) n
    C16 C11 C12 C13 . . . . 1.4(9) ?
    C11 C12 C13 C14 . . . . -3.7(9) ?
    C11 C12 C13 C17 . . . . 175.8(6) ?
    C12 C13 C14 C15 . . . . 3.1(9) ?
    C17 C13 C14 C15 . . . . -176.5(5) ?
    C13 C14 C15 C16 . . . . -0.1(9) ?
    C12 C11 C16 C15 . . . . 1.6(8) ?
    C12 C11 C16 S1 . . . . -174.5(4) ?
    C14 C15 C16 C11 . . . . -2.2(8) ?
    C14 C15 C16 S1 . . . . 173.8(4) ?
    C23 C18 C19 C20 . . . . -0.7(8) ?
    S2 C18 C19 C20 . . . . 176.5(4) ?
    C18 C19 C20 C21 . . . . -0.4(9) ?
    C19 C20 C21 C22 . . . . 1.4(9) ?
    C19 C20 C21 C24 . . . . -178.7(6) ?
    C20 C21 C22 C23 . . . . -1.2(8) ?
    C24 C21 C22 C23 . . . . 178.8(5) ?
    C19 C18 C23 C22 . . . . 0.9(8) ?
    S2 C18 C23 C22 . . . . -176.4(4) ?
    C21 C22 C23 C18 . . . . 0.1(8) ?
    N1 C25 C26 C27 . . . . -178.9(4) n
    C25 C26 C27 N3 . . . . 59.2(7) n
    N3 C28 C29 C30 . . . . 64.1(8) n
    C28 C29 C30 N2 . . . . -157.2(6) n
    C26 C25 N1 C8 . . . . 78.5(5) n
    C26 C25 N1 S1 . . . . -110.2(4) ?
    C7 C8 N1 C25 . . . . 100.3(5) n
    C7 C8 N1 S1 . . . . -71.1(5) ?
    C9 C10 N2 C30 . . . . 92.1(5) ?
    C9 C10 N2 S2 . . . . -71.1(5) ?
    C29 C30 N2 C10 . . . . 99.7(5) ?
    C29 C30 N2 S2 . . . . -97.0(5) ?
    C29 C28 N3 C31A . . . . 79(4) ?
    C29 C28 N3 C27 . . . . -165.4(5) n
    C29 C28 N3 C31B . . . . 62(3) ?
    C26 C27 N3 C31A . . . . -174(6) ?
    C26 C27 N3 C28 . . . . 74.0(7) ?
    C26 C27 N3 C31B . . . . -147(3) ?
    C2 C1 O1 C9 . . . . 17.1(6) ?
    C6 C1 O1 C9 . . . . -163.6(4) n
    C10 C9 O1 C1 . . . . 161.3(4) n
    C5 C6 O2 C7 . . . . -4.6(6) ?
    C1 C6 O2 C7 . . . . 176.7(4) ?
    C8 C7 O2 C6 . . . . 166.7(4) ?
    C25 N1 S1 O3 . . . . 159.0(3) ?
    C8 N1 S1 O3 . . . . -30.0(4) ?
    C25 N1 S1 O4 . . . . 28.7(4) ?
    C8 N1 S1 O4 . . . . -160.3(3) ?
    C25 N1 S1 C16 . . . . -87.3(4) ?
    C8 N1 S1 C16 . . . . 83.8(4) ?
    C11 C16 S1 O3 . . . . 179.6(4) ?
    C15 C16 S1 O3 . . . . 3.5(5) ?
    C11 C16 S1 O4 . . . . -49.8(5) ?
    C15 C16 S1 O4 . . . . 134.2(5) ?
    C11 C16 S1 N1 . . . . 65.4(5) ?
    C15 C16 S1 N1 . . . . -110.6(4) ?
    C10 N2 S2 O6 . . . . -154.2(3) ?
    C30 N2 S2 O6 . . . . 42.9(4) ?
    C10 N2 S2 O5 . . . . -24.7(4) ?
    C30 N2 S2 O5 . . . . 172.5(3) ?
    C10 N2 S2 C18 . . . . 90.8(3) ?
    C30 N2 S2 C18 . . . . -72.0(4) ?
    C23 C18 S2 O6 . . . . -35.0(5) ?
    C19 C18 S2 O6 . . . . 147.8(4) ?
    C23 C18 S2 O5 . . . . -165.5(4) ?
    C19 C18 S2 O5 . . . . 17.3(5) ?
    C23 C18 S2 N2 . . . . 79.8(4) ?
    C19 C18 S2 N2 . . . . -97.4(4) ?
