# Supplementary material for: 17,18-Dibromo-8-methyl-4,12-ditosyl-3,4,5,6,7,8,9,10,11,12,13,14-dodeca­hydro-2H-benzo[b][1,4,7,11,15]dioxatriaza­cyclo­hepta­decine
Source: Acta Crystallogr Sect E Struct Rep Online. 2010 Apr 14;66(Pt 5):o1082. doi: 10.1107/S1600536810013097 (PMC2979080; doi:10.1107/S1600536810013097)
Supplement: Supplementary file 2 [file e-66-o1082-Isup2.hkl]

#
# h,k,l, Fc-squared, Fo-squared, sigma(Fo-squared) and status flag
#
data_I
_shelx_title ' TEST STRUCTURE D:\DATA\ELIF1_DENE\ELIF1'
_shelx_refln_list_code          4
_shelx_F_calc_maximum      301.25
_exptl_crystal_F_000      1584.00
_reflns_d_resolution_high  0.7892
 
loop_
 _symmetry_equiv_pos_as_xyz
 'x, y, z'
 '-x, y+1/2, -z+1/2'
 '-x, -y, -z'
 'x, -y-1/2, z-1/2'
 
_cell_length_a    18.7520
_cell_length_b    10.6864
_cell_length_c    19.9527
_cell_angle_alpha  90.000
_cell_angle_beta  121.416
_cell_angle_gamma  90.000
 
_shelx_F_squared_multiplier     1.000
 
loop_
 _refln_index_h
 _refln_index_k
 _refln_index_l
 _refln_F_squared_calc
 _refln_F_squared_meas
 _refln_F_squared_sigma
 _refln_observed_status
   2   0   0     3538.50     3889.43     77.05 o
   3   0   0     5575.05     6826.68    107.68 o
   4   0   0    13696.30    14273.36    169.36 o
   5   0   0      689.87      664.34     39.09 o
   6   0   0    12499.15    12766.51    354.55 o
   7   0   0     2162.91     2467.92     42.35 o
   8   0   0      193.43      211.37     33.48 o
   9   0   0       55.31       60.96     28.52 o
  10   0   0       62.53      103.28     39.02 o
  11   0   0     1638.11     1926.84    163.08 o
  12   0   0       82.89      202.21     32.67 o
  13   0   0       63.67       51.25     51.87 o
  14   0   0     1353.05     1253.86     43.45 o
  15   0   0       39.49       27.70     52.70 o
  16   0   0      205.68      256.40     39.23 o
  17   0   0       37.67      105.13     53.81 o
  18   0   0        6.19       42.34     38.27 o
  19   0   0       22.08       58.78     54.91 o
  20   0   0       30.78       54.98     37.09 o
   1   1   0     6161.15     6802.66    231.83 o
   2   1   0      110.50      137.33     28.30 o
   3   1   0    90749.96    65864.29   1481.89 o
   4   1   0    18072.29    18454.16    327.17 o
   5   1   0       40.08       23.66     22.89 o
   6   1   0     2703.23     2557.05     31.62 o
   7   1   0     2114.62     2489.51     61.21 o
   8   1   0        3.90       53.62     32.61 o
   9   1   0       22.31       43.85     27.37 o
  10   1   0      328.73      434.77     31.98 o
  11   1   0      809.70      855.14     29.50 o
  12   1   0       69.55      103.21     27.28 o
  13   1   0     2179.41     2580.70     41.52 o
  14   1   0       51.43      112.43     40.57 o
  15   1   0      143.33       91.87     27.20 o
  16   1   0       75.87       85.80     30.67 o
  17   1   0      110.49      109.50     43.10 o
  18   1   0        1.84       31.34     38.04 o
  19   1   0       77.01       87.56     26.92 o
  20   1   0       13.19        8.03     21.77 o
   0   2   0    28188.58    21887.64    433.25 o
   1   2   0     5435.47     5652.38    105.81 o
   2   2   0    11386.59    11735.84    372.98 o
   3   2   0    45381.63    38892.01   1633.65 o
   4   2   0    12493.39    11925.05     63.60 o
   5   2   0     1353.01     1568.40     52.10 o
   6   2   0     6210.91     5923.26    168.34 o
   7   2   0     1879.92     1783.38     41.48 o
   8   2   0     4313.83     4147.09     37.21 o
   9   2   0      908.86     1125.09     40.41 o
  10   2   0      146.63      220.69     23.39 o
  11   2   0      186.17      139.71     34.53 o
  12   2   0     1190.15      949.45     35.12 o
  13   2   0       24.51      -16.34     23.18 o
  14   2   0      484.37      445.60     23.19 o
  15   2   0     1004.12      905.26     33.81 o
  16   2   0        1.65        4.89     58.26 o
  17   2   0        3.69      -21.17     31.69 o
  18   2   0        5.87        2.09     23.22 o
  19   2   0        4.15       54.09     40.00 o
  20   2   0        2.20       64.54     72.94 o
   1   3   0       11.66       24.53     18.37 o
   2   3   0     3632.21     3720.00     59.30 o
   3   3   0     2532.35     2604.38     48.36 o
   4   3   0      493.47      482.19     26.23 o
   5   3   0      540.40      509.89     20.77 o
   6   3   0      607.95      545.69     20.01 o
   7   3   0      297.37      264.61     27.32 o
   8   3   0      861.47      919.36     26.90 o
   9   3   0     1958.09     1842.10     30.51 o
  10   3   0     1114.16     1163.53     31.69 o
  11   3   0     3963.03     3983.88     43.73 o
  12   3   0     1266.48     1286.32     61.07 o
  13   3   0       65.78       75.62     26.54 o
  14   3   0      245.15      229.26     21.65 o
  15   3   0       41.92       33.28     24.60 o
  16   3   0      155.06      219.70     31.92 o
  17   3   0        0.41        1.74     30.32 o
  18   3   0       94.67       81.89     26.65 o
  19   3   0       83.34      112.04     24.29 o
   0   4   0     3698.03     3769.80     48.69 o
   1   4   0      145.38      172.63     23.03 o
   2   4   0       39.34       64.45     22.32 o
   3   4   0     1575.97     1706.61     30.45 o
   4   4   0        1.40       15.05     22.98 o
   5   4   0       53.22       45.04     21.65 o
   6   4   0      103.69      125.03     25.63 o
   7   4   0        1.96       -6.03     20.88 o
   8   4   0      220.24      247.39     23.50 o
   9   4   0      159.13      192.92     19.08 o
  10   4   0      173.43      163.38     27.29 o
  11   4   0      829.93      797.50     24.56 o
  12   4   0      571.82      613.82     30.79 o
  13   4   0     1323.99     1378.27     41.75 o
  14   4   0      544.84      458.79     21.76 o
  15   4   0      225.19      263.89     25.08 o
  16   4   0       72.47       63.14     21.78 o
  17   4   0       17.03       29.42     30.01 o
  18   4   0        3.59       87.21     30.93 o
  19   4   0        0.06       19.08     40.23 o
   1   5   0     1667.30     1574.62     25.71 o
   2   5   0      343.22      375.98     19.82 o
   3   5   0     1753.39     1797.21     24.55 o
   4   5   0      494.97      472.38     24.65 o
   5   5   0     1175.23     1089.84     48.28 o
   6   5   0     5309.40     5300.04    155.92 o
   7   5   0     1739.46     1752.21     24.81 o
   8   5   0       36.97       25.53     22.70 o
   9   5   0       63.81       77.89     23.55 o
  10   5   0     2362.21     2456.78     52.66 o
  11   5   0       33.01       22.44     20.05 o
  12   5   0       26.99      103.62     36.86 o
  13   5   0      735.95      714.66     25.74 o
  14   5   0       11.73       42.84     20.29 o
  15   5   0        8.45       -0.72     22.04 o
  16   5   0        9.50        1.57     34.50 o
  17   5   0       65.91       57.82     33.79 o
  18   5   0       15.05        1.58     34.00 o
   0   6   0      113.85       98.57     26.68 o
   1   6   0     3411.02     3397.95     28.41 o
   2   6   0      468.77      456.49     23.30 o
   3   6   0     3003.08     2673.66     56.63 o
   4   6   0       62.91      117.44     22.92 o
   5   6   0      954.04     1003.26     29.58 o
   6   6   0      729.03      710.35     29.75 o
   7   6   0     4105.53     4099.40    116.98 o
   8   6   0       17.81       69.74     29.04 o
   9   6   0      305.29      280.09     26.48 o
  10   6   0     1418.33     1201.12     24.84 o
  11   6   0       35.89       71.12     23.83 o
  12   6   0        4.97       25.15     30.50 o
  13   6   0      295.55      323.54     27.42 o
  14   6   0        2.59       46.10     27.29 o
  15   6   0      192.00      262.52     24.90 o
  16   6   0        0.77       62.42     29.28 o
  17   6   0       24.28       74.05     24.50 o
  18   6   0       63.63       38.21     25.26 o
   1   7   0      401.68      438.91     21.11 o
   2   7   0     4354.24     4470.70     59.65 o
   3   7   0     4676.10     4567.22     32.06 o
   4   7   0     4396.46     4263.68     59.23 o
   5   7   0      689.87      769.25     29.39 o
   6   7   0      131.94       81.31     24.11 o
   7   7   0      188.22      214.74     21.38 o
   8   7   0      464.29      403.51     19.50 o
   9   7   0      657.69      600.42     24.88 o
  10   7   0      442.30      401.19     20.44 o
  11   7   0        5.75        5.93     18.15 o
  12   7   0      252.30      263.47     22.21 o
  13   7   0        6.64       -3.86     23.98 o
  14   7   0      119.44      137.24     27.98 o
  15   7   0       20.74       66.47     27.76 o
  16   7   0        4.41       38.08     24.94 o
  17   7   0       11.04       74.61     28.25 o
   0   8   0     2898.47     2708.69     40.79 o
   1   8   0     5729.60     5474.29     32.10 o
   2   8   0      204.04      166.38     21.09 o
   3   8   0        4.31       25.67     25.93 o
   4   8   0     4669.06     4778.86     38.88 o
   5   8   0     2966.94     3281.63     78.84 o
   6   8   0       25.73       32.48     22.58 o
   7   8   0        2.71       11.01     22.19 o
   8   8   0      140.22      140.46     21.14 o
   9   8   0     1410.29     1325.49     69.48 o
  10   8   0      181.38      211.08     24.84 o
  11   8   0       42.60       87.94     32.60 o
  12   8   0       47.35       45.27     32.81 o
  13   8   0      152.62      130.34     22.86 o
  14   8   0       12.49       22.56     25.34 o
  15   8   0        1.29       15.76     30.87 o
  16   8   0        8.69       42.56     29.18 o
   1   9   0       32.15       42.82     18.83 o
   2   9   0      235.08      253.79     21.54 o
   3   9   0      944.49      924.84     29.70 o
   4   9   0     1115.88     1053.48     29.87 o
   5   9   0       21.24       23.09     27.12 o
   6   9   0      715.39      643.01     49.37 o
   7   9   0        1.12       -8.89     24.74 o
   8   9   0       32.77       47.39     19.26 o
   9   9   0       17.88       12.79     23.13 o
  10   9   0        7.50       -0.72     21.83 o
  11   9   0        4.87       29.89     23.78 o
  12   9   0      149.49      165.12     24.80 o
  13   9   0       65.68       86.62     23.17 o
  14   9   0       43.64      132.93     28.45 o
  15   9   0        0.21       14.57     20.11 o
   0  10   0      401.10      408.18     34.30 o
   1  10   0        4.91       41.78     23.27 o
   2  10   0      131.13      178.64     23.94 o
   3  10   0       11.98        1.13     22.93 o
   4  10   0       54.60       70.87     27.36 o
   5  10   0      134.66       98.70     27.53 o
   6  10   0       25.16       26.72     23.88 o
   7  10   0      341.83      306.47     23.32 o
   8  10   0      288.04      316.32     23.76 o
   9  10   0      229.25      226.85     26.28 o
  10  10   0        0.24      -26.60     27.32 o
  11  10   0        1.70       22.91     24.58 o
  12  10   0        0.40       14.99     22.90 o
  13  10   0       17.25       21.45     23.21 o
   1  11   0       66.64      108.13     27.52 o
   2  11   0       44.60       73.79     27.58 o
   3  11   0        1.46       -2.60     27.89 o
   4  11   0       19.64       13.31     23.18 o
   5  11   0       11.78       59.73     35.69 o
   6  11   0      232.83      205.31     23.68 o
   7  11   0       85.22       75.87     22.76 o
   8  11   0       25.25       20.83     23.57 o
   9  11   0        0.06        6.58     26.95 o
  10  11   0       56.62       92.67     27.15 o
  11  11   0       37.91       49.46     28.05 o
   0  12   0      165.53      181.11     48.56 o
   1  12   0       34.19       48.01     28.05 o
   2  12   0       50.05       71.22     24.13 o
   3  12   0      118.01      127.08     27.92 o
   4  12   0       10.91       31.23     28.57 o
   5  12   0       33.72       21.09     23.50 o
   6  12   0        2.90       23.02     23.66 o
   7  12   0        2.50       28.35     26.30 o
   8  12   0       12.35       12.34     24.37 o
   9  12   0        1.23       42.52     29.70 o
   1  13   0        1.41        3.88     34.25 o
   2  13   0       37.70       44.97     29.76 o
   3  13   0        7.56       65.71     29.58 o
   4  13   0        3.42       18.59     26.44 o
   5  13   0       18.47       25.78     25.71 o
 -20   1   1       39.19       27.50     26.64 o
 -19   1   1        0.15       39.92     26.08 o
 -18   1   1       10.14       39.73     21.37 o
 -17   1   1       58.60       91.02     38.78 o
 -16   1   1       29.47       25.38     27.20 o
 -15   1   1      530.44      388.38     31.47 o
 -14   1   1      826.94      738.26     39.79 o
 -13   1   1       15.90        2.17     27.16 o
 -12   1   1      378.19      358.33     25.13 o
 -11   1   1     1008.12     1028.70     29.58 o
 -10   1   1     3333.38     3184.52     49.81 o
  -9   1   1       43.96       36.26     25.64 o
  -8   1   1       71.10       82.50     32.17 o
  -7   1   1     3274.05     3389.13     54.84 o
  -6   1   1    12024.75    11525.02    188.51 o
  -5   1   1    42702.20    37609.41   1121.33 o
  -4   1   1    21986.21    21350.41    326.99 o
  -3   1   1     1254.74     1446.34     37.20 o
  -2   1   1    23844.47    21487.05    260.09 o
  -1   1   1     2553.30     2655.02     57.12 o
   0   1   1      477.86      503.69     30.38 o
   1   1   1     4286.53     4675.66     66.79 o
   2   1   1    21252.91    20224.61    488.76 o
   3   1   1        0.98        7.77     25.56 o
   4   1   1       36.46       43.39     26.44 o
   5   1   1    13969.50    12826.52    206.62 o
   6   1   1     9295.21     9057.63    141.58 o
   7   1   1       93.86       82.49     22.86 o
   8   1   1     5118.28     4997.12    106.14 o
   9   1   1     4822.05     4871.99    126.84 o
  10   1   1     2013.45     2242.36     49.75 o
  11   1   1       15.33       29.14     22.78 o
  12   1   1      591.31      610.96     34.30 o
  13   1   1       86.36       72.55     26.46 o
  14   1   1        6.41       13.27     31.20 o
  15   1   1      101.62      116.37     26.58 o
  16   1   1        7.26       90.61     35.96 o
  17   1   1        8.29       64.65     28.28 o
  18   1   1       12.38        9.55     30.27 o
  19   1   1        3.85        0.08     36.54 o
 -20   2   1        0.18       49.59     30.21 o
 -19   2   1        3.52       63.50     30.44 o
 -18   2   1        1.56        8.63     23.05 o
 -17   2   1      112.02      162.15     28.74 o
 -16   2   1        1.75       24.04     27.65 o
 -15   2   1      227.25      214.74     22.05 o
 -14   2   1      151.23      167.01     29.08 o
 -13   2   1      149.13       71.03     24.53 o
 -12   2   1      493.86      406.79     34.55 o
 -11   2   1      670.30      575.94     33.36 o
 -10   2   1     1228.67     1412.47     37.21 o
  -9   2   1      147.86      116.11     27.77 o
  -8   2   1     4718.25     4475.66    135.48 o
  -7   2   1    13823.47    13929.67    197.89 o
  -6   2   1     1077.22     1129.62     26.21 o
  -5   2   1     3479.80     3069.31     71.03 o
  -4   2   1    57359.98    45552.32   1406.16 o
  -3   2   1      154.12      218.10     23.76 o
  -2   2   1      325.79      369.89     24.49 o
  -1   2   1    10558.03    10719.18    149.77 o
   0   2   1     7755.92     7516.81    202.94 o
   1   2   1    31252.12    27207.54   1017.79 o
   2   2   1     6544.89     6746.08     93.90 o
   3   2   1     5272.77     5183.73     82.66 o
   4   2   1      172.05      230.49     30.63 o
   5   2   1     1575.82     1572.97     29.20 o
   6   2   1     1198.46     1194.83     36.15 o
   7   2   1     5852.69     5881.79    200.96 o
   8   2   1     1076.11      964.47     27.42 o
   9   2   1       29.21       82.80     31.86 o
  10   2   1      218.94      164.61     27.83 o
  11   2   1     1069.96     1025.82     35.92 o
  12   2   1        6.37       27.79     33.38 o
  13   2   1     1396.34     1577.28     63.96 o
  14   2   1      124.67      163.60     24.81 o
  15   2   1       26.45       -1.24     22.99 o
  16   2   1        8.58       11.07     24.40 o
  17   2   1        5.97       31.88     27.17 o
  18   2   1       29.61       45.55     42.34 o
  19   2   1        2.35       16.92     34.33 o
 -20   3   1       25.70       48.02     33.10 o
 -19   3   1        0.58       22.06     23.17 o
 -18   3   1      107.07      116.78     26.58 o
 -17   3   1       30.75       50.17     26.76 o
 -16   3   1       85.88       47.88     26.50 o
 -15   3   1       89.49       70.18     23.98 o
 -14   3   1       27.68       35.47     25.19 o
 -13   3   1      658.22      694.22     25.57 o
 -12   3   1        2.29        5.11     22.84 o
 -11   3   1       43.67       74.80     23.04 o
 -10   3   1        2.00       26.40     23.88 o
  -9   3   1      259.02      257.95     24.71 o
  -8   3   1       52.64       57.06     21.69 o
  -7   3   1     6901.87     6953.41    104.75 o
  -6   3   1     2002.67     2037.20     52.70 o
  -5   3   1     5438.25     5467.47     44.19 o
  -4   3   1     6940.69     6766.26    105.68 o
  -3   3   1     4894.02     4959.62     76.21 o
  -2   3   1    19832.59    18806.97    313.85 o
  -1   3   1       10.64       31.54     18.42 o
   0   3   1      346.08      370.41     20.54 o
   1   3   1    11522.34    11463.21    291.56 o
   2   3   1    28622.27    26396.40   1111.19 o
   3   3   1    12093.83    11276.22    260.36 o
   4   3   1      584.26      520.32     26.20 o
   5   3   1     7332.55     7854.74    175.50 o
   6   3   1     4360.03     4283.77    218.83 o
   7   3   1     7250.55     7450.54    164.38 o
   8   3   1     2072.57     2103.94     42.23 o
   9   3   1       12.82       29.01     27.64 o
  10   3   1      219.25      252.30     29.31 o
  11   3   1       59.55       33.05     25.26 o
  12   3   1       13.35       41.75     27.38 o
  13   3   1       55.65       88.55     28.77 o
  14   3   1      100.04      194.15     25.14 o
  15   3   1       55.40      115.01     27.06 o
  16   3   1       94.40       95.08     20.58 o
  17   3   1       27.58        0.26     22.24 o
  18   3   1       13.60       45.76     23.44 o
  19   3   1        0.54       48.77     22.83 o
 -19   4   1        2.41       45.64     28.93 o
 -18   4   1        2.67      -27.05     27.05 o
 -17   4   1        0.46       -3.25     32.15 o
 -16   4   1        2.74       -5.70     22.28 o
 -15   4   1       50.95       90.18     22.31 o
 -14   4   1       38.56       52.70     28.25 o
 -13   4   1      225.71      344.52     29.05 o
 -12   4   1      412.51      609.98     28.35 o
 -11   4   1     1129.22     1341.96     68.20 o
 -10   4   1     1233.07     1347.70     27.27 o
  -9   4   1      109.73      120.16     21.67 o
  -8   4   1     2923.99     3167.46     78.59 o
  -7   4   1      957.98      962.94     31.35 o
  -6   4   1      229.99      243.52     23.74 o
  -5   4   1     9583.22    10010.70    327.36 o
  -4   4   1       70.17       63.20     22.69 o
  -3   4   1     2963.22     2742.66     29.25 o
  -2   4   1     3980.02     3751.75     33.88 o
  -1   4   1    26361.81    22921.83    400.07 o
   0   4   1    25070.38    22321.16    399.19 o
   1   4   1     2475.39     2342.86     29.98 o
   2   4   1     4424.07     4727.68    106.98 o
   3   4   1     2075.57     2144.52     65.93 o
   4   4   1     2733.16     3101.82     65.46 o
   5   4   1     3806.04     3764.75     96.34 o
   6   4   1     1060.11     1053.06     21.92 o
   7   4   1      984.20      951.27     26.30 o
   8   4   1      565.44      571.92     26.26 o
   9   4   1       13.74       26.92     24.42 o
  10   4   1      206.06      170.02     20.63 o
  11   4   1      115.63      210.75     22.34 o
  12   4   1       65.39      131.31     22.37 o
  13   4   1      392.23      408.90     21.35 o
  14   4   1       16.02       33.55     19.33 o
  15   4   1      240.04      367.40     23.31 o
  16   4   1       90.15      128.98     38.61 o
  17   4   1       92.06      117.90     22.70 o
  18   4   1       50.82       55.92     20.86 o
 -19   5   1        0.01       40.49     24.61 o
 -18   5   1      121.15      102.72     22.80 o
 -17   5   1        1.07       41.64     23.73 o
 -16   5   1       50.64       74.48     25.05 o
 -15   5   1        1.70       -2.91     46.94 o
 -14   5   1        0.54       17.35     20.76 o
 -13   5   1        6.65       22.08     23.97 o
 -12   5   1        5.79       10.52     24.53 o
 -11   5   1      617.05      470.68     23.15 o
 -10   5   1      849.18      688.28     32.36 o
  -9   5   1      520.21      428.82     21.95 o
  -8   5   1      314.42      270.87     20.96 o
  -7   5   1     3139.24     2940.63     60.44 o
  -6   5   1     7650.02     7092.19    218.24 o
  -5   5   1      112.11       90.01     26.55 o
  -4   5   1     1679.05     1773.77     31.87 o
  -3   5   1     4234.94     4702.58     34.58 o
  -2   5   1       98.71      143.99     20.60 o
  -1   5   1     1058.41     1033.47     25.50 o
   0   5   1     4276.57     4311.18     32.88 o
   1   5   1       64.43      100.63     20.78 o
   2   5   1     5897.46     5703.47    123.49 o
   3   5   1     6099.54     6314.54    151.95 o
   4   5   1     2948.50     2774.72     43.18 o
   5   5   1      497.70      642.93     21.20 o
   6   5   1      234.76      248.17     22.01 o
   7   5   1     1718.34     1768.83     58.18 o
   8   5   1      228.84      253.44     25.44 o
   9   5   1        4.83        0.77     23.17 o
  10   5   1      805.57      858.99     26.04 o
  11   5   1      107.30      144.87     20.46 o
  12   5   1      103.14      179.80     24.66 o
  13   5   1        1.46       38.66     34.35 o
  14   5   1        0.93       15.30     20.73 o
  15   5   1      159.76      171.04     25.21 o
  16   5   1       55.57      101.93     29.01 o
  17   5   1      146.30      147.39     21.08 o
  18   5   1        8.11      -22.47     22.47 o
 -18   6   1        6.97       42.86     32.46 o
 -17   6   1        1.32       10.14     24.81 o
 -16   6   1        0.98        2.64     22.44 o
 -15   6   1       14.02       -0.60     20.80 o
 -14   6   1       31.36       78.34     20.28 o
 -13   6   1        5.30       25.50     20.57 o
 -12   6   1      106.24       93.72     24.16 o
 -11   6   1      161.91      190.30     26.30 o
 -10   6   1      116.71      173.53     23.95 o
  -9   6   1     3396.63     3201.57     90.97 o
  -8   6   1     1499.90     1471.56     27.25 o
  -7   6   1     1604.54     1584.12     33.25 o
  -6   6   1     1101.80     1065.01     31.38 o
  -5   6   1     1866.56     1672.13     55.72 o
  -4   6   1     2228.62     2016.09     28.53 o
  -3   6   1     5401.78     5301.64     84.17 o
  -2   6   1     1088.95     1256.56     25.88 o
  -1   6   1      123.16      132.15     22.66 o
   0   6   1      389.25      425.53     21.40 o
   1   6   1      732.73      986.12     23.05 o
   2   6   1     2375.72     2245.41     29.40 o
   3   6   1     3218.77     3260.81     69.52 o
   4   6   1       73.56       61.47     23.09 o
   5   6   1     1215.09     1128.07     32.16 o
   6   6   1     3157.46     2950.23     71.43 o
   7   6   1     2843.78     2738.73     69.09 o
   8   6   1      756.93      689.95     24.60 o
   9   6   1      724.95      779.87     32.39 o
  10   6   1      246.74      199.98     21.78 o
  11   6   1       33.84       90.74     24.26 o
  12   6   1      141.65      100.29     22.21 o
  13   6   1      276.54      347.88     37.84 o
  14   6   1       17.58       -1.20     31.00 o
  15   6   1        9.64       23.93     21.82 o
  16   6   1       30.02       53.24     20.19 o
  17   6   1       11.69       52.27     25.42 o
 -17   7   1       77.79      102.21     28.25 o
 -16   7   1       16.33       47.70     25.00 o
 -15   7   1        1.37       55.07     24.50 o
 -14   7   1        0.30       13.97     24.33 o
 -13   7   1      288.65      261.71     22.34 o
 -12   7   1        5.78       -0.91     21.41 o
 -11   7   1       69.35       76.07     21.94 o
 -10   7   1      671.00      676.31     23.21 o
  -9   7   1       44.42       66.08     23.05 o
  -8   7   1       40.53       40.64     27.92 o
  -7   7   1      356.20      414.89     25.02 o
  -6   7   1      164.33      179.58     27.81 o
  -5   7   1       13.94        6.27     23.53 o
  -4   7   1     1053.40      977.39     26.49 o
  -3   7   1      883.19      860.37     23.51 o
  -2   7   1      474.04      505.37     24.92 o
  -1   7   1     1193.61     1181.72     26.53 o
   0   7   1       21.07       33.84     22.24 o
   1   7   1      723.34      705.16     23.95 o
   2   7   1        5.87       32.09     25.48 o
   3   7   1      256.55      266.62     22.39 o
   4   7   1     2001.69     1811.50     31.48 o
   5   7   1     3212.67     3157.17     76.50 o
   6   7   1     2486.40     2399.10     74.23 o
   7   7   1      381.43      410.90     24.75 o
   8   7   1      156.42      163.52     21.77 o
   9   7   1      129.70       96.62     21.30 o
  10   7   1      186.28      168.47     21.13 o
  11   7   1       60.24       60.22     30.50 o
  12   7   1       67.98       69.56     20.37 o
  13   7   1       12.29        1.57     22.31 o
  14   7   1       52.09       63.11     22.49 o
  15   7   1       26.35       49.83     22.58 o
  16   7   1       14.47       37.82     24.59 o
 -16   8   1        1.46       41.14     31.13 o
 -15   8   1        8.54       25.39     22.49 o
 -14   8   1      110.93      218.81     47.66 o
 -13   8   1        0.70       18.41     23.14 o
 -12   8   1       67.92       78.94     21.78 o
 -11   8   1        3.44       16.30     23.64 o
 -10   8   1        1.53       12.16     24.19 o
  -9   8   1      289.18      357.22     24.68 o
  -8   8   1        6.70        1.56     28.36 o
  -7   8   1      694.07      690.54     26.09 o
  -6   8   1      486.35      469.37     33.16 o
  -5   8   1       29.61       30.41     23.13 o
  -4   8   1     1701.34     1656.35     27.12 o
  -3   8   1      301.89      297.45     23.79 o
  -2   8   1      500.71      576.23     24.40 o
  -1   8   1      283.36      275.45     21.12 o
   0   8   1        6.85       27.12     23.06 o
   1   8   1      840.40      841.20     21.55 o
   2   8   1       24.25       54.37     26.38 o
   3   8   1      248.35      283.03     27.69 o
   4   8   1      683.21      678.54     25.24 o
   5   8   1      829.86      815.91     35.26 o
   6   8   1      693.28      670.02     27.88 o
   7   8   1      159.60      167.74     22.78 o
   8   8   1        0.74       -3.87     25.35 o
   9   8   1       95.37       84.69     19.73 o
  10   8   1       76.66      111.64     20.05 o
  11   8   1      151.38      133.10     20.63 o
  12   8   1      168.77      260.25     23.04 o
  13   8   1       19.00       44.86     27.22 o
  14   8   1        1.03       -4.69     25.36 o
  15   8   1       10.02       36.57     27.48 o
 -15   9   1       75.43       74.70     33.09 o
 -14   9   1       13.62       81.31     27.78 o
 -13   9   1        2.78       18.92     24.48 o
 -12   9   1        0.16       -8.26     22.79 o
 -11   9   1      295.38      364.14     27.72 o
 -10   9   1       66.33       67.03     21.97 o
  -9   9   1      459.96      407.10     31.57 o
  -8   9   1      111.31      115.64     25.30 o
  -7   9   1      363.98      326.55     29.07 o
  -6   9   1     1568.61     1430.84     28.14 o
  -5   9   1      255.48      275.54     27.72 o
  -4   9   1       13.92        3.04     20.95 o
  -3   9   1     1028.15      971.30     27.04 o
  -2   9   1      276.52      272.45     22.29 o
  -1   9   1      417.04      423.83     22.33 o
   0   9   1      555.07      610.03     22.47 o
   1   9   1        8.86       48.63     26.26 o
   2   9   1     1117.67     1096.46     33.31 o
   3   9   1      247.24      256.65     21.06 o
   4   9   1      330.68      292.44     27.38 o
   5   9   1      211.07      228.38     22.79 o
   6   9   1        0.69       48.75     30.77 o
   7   9   1      229.34      216.35     21.15 o
   8   9   1      238.61      252.46     26.11 o
   9   9   1      277.30      340.52     34.21 o
  10   9   1       54.33       94.66     25.09 o
  11   9   1        7.55       43.03     24.87 o
  12   9   1       54.50       73.61     25.36 o
  13   9   1       36.89       61.01     22.96 o
  14   9   1        5.14       31.03     26.02 o
 -14  10   1        0.59      -10.62     25.76 o
 -13  10   1       59.12      105.40     28.55 o
 -12  10   1       57.56       79.54     27.71 o
 -11  10   1      114.86       91.89     24.48 o
 -10  10   1       13.73       73.81     26.23 o
  -9  10   1       63.34       73.50     26.11 o
  -8  10   1      878.74      914.78     35.04 o
  -7  10   1      127.43      141.63     28.43 o
  -6  10   1       65.24       57.41     27.58 o
  -5  10   1      335.62      271.56     24.21 o
  -4  10   1        0.85       22.27     23.19 o
  -3  10   1       90.82       82.80     24.14 o
  -2  10   1       25.52       51.63     19.28 o
  -1  10   1        7.33       31.97     21.37 o
   0  10   1      190.60      212.25     19.78 o
   1  10   1       98.79      115.09     23.26 o
   2  10   1      594.80      557.99     33.09 o
   3  10   1        1.22       22.84     23.33 o
   4  10   1      750.40      814.98     28.97 o
   5  10   1      306.82      302.09     21.21 o
   6  10   1      129.17      148.78     25.37 o
   7  10   1       45.67       58.41     23.04 o
   8  10   1       10.00       23.05     23.84 o
   9  10   1        0.34      -10.94     23.41 o
  10  10   1       34.67       44.75     23.40 o
  11  10   1       10.67       31.94     24.45 o
  12  10   1      122.97      157.85     22.95 o
  13  10   1        9.24       11.71     25.73 o
 -12  11   1        0.26       45.25     26.71 o
 -11  11   1      119.20      106.93     22.93 o
 -10  11   1       27.86       50.28     27.19 o
  -9  11   1        6.78       57.09     27.46 o
  -8  11   1        0.84       -3.73     20.72 o
  -7  11   1        1.72       15.30     29.73 o
  -6  11   1        2.02        3.36     23.15 o
  -5  11   1      205.76      183.14     30.92 o
  -4  11   1      306.14      302.57     28.95 o
  -3  11   1      532.83      625.56     26.42 o
  -2  11   1        5.32       25.97     24.43 o
  -1  11   1       72.04       97.02     24.24 o
   0  11   1      311.24      386.27     28.79 o
   1  11   1      583.88      670.90     29.46 o
   2  11   1      499.91      536.92     29.08 o
   3  11   1      334.88      317.33     28.47 o
   4  11   1        2.10        7.03     18.98 o
   5  11   1       58.07       58.91     22.05 o
   6  11   1       83.67      128.56     25.71 o
   7  11   1       80.01       72.42     21.84 o
   8  11   1      214.46      212.86     24.70 o
   9  11   1       40.75       66.15     24.38 o
  10  11   1       26.53       27.67     22.74 o
  11  11   1       15.20       25.63     23.46 o
  -9  12   1        3.42       -3.46     21.89 o
  -8  12   1       37.48       36.49     26.99 o
  -7  12   1        0.27        6.22     24.08 o
  -6  12   1        0.66       21.17     28.82 o
  -5  12   1        2.40       30.96     25.54 o
  -4  12   1       28.74       58.97     28.42 o
  -3  12   1        2.80       14.60     24.45 o
  -2  12   1      170.97      180.70     33.76 o
  -1  12   1      190.75      161.74     25.02 o
   0  12   1      129.60      134.04     28.43 o
   1  12   1        5.59       20.26     28.28 o
   2  12   1       49.12       51.87     24.53 o
   3  12   1       36.34       35.68     25.32 o
   4  12   1       88.89       57.43     21.27 o
   5  12   1      107.03      109.07     23.40 o
   6  12   1       87.28       82.91     26.09 o
   7  12   1       15.43       20.32     23.39 o
   8  12   1      103.85      113.40     27.13 o
  -6  13   1      247.77      229.80     67.69 o
  -5  13   1       71.35      117.03     31.49 o
  -4  13   1       26.00       51.30     28.47 o
  -3  13   1       61.93       41.66     38.35 o
  -2  13   1       39.17       72.07     33.60 o
  -1  13   1       88.96      115.49     34.30 o
   0  13   1        2.95       18.65     28.85 o
   1  13   1       46.65       51.35     28.72 o
   2  13   1      170.99      132.47     24.46 o
   3  13   1      315.02      298.30     31.39 o
   4  13   1        1.35       40.76     23.63 o
   5  13   1        6.21       23.81     39.33 o
 -21   0   2        2.72        5.12     67.62 o
 -20   0   2      374.81      304.56     33.05 o
 -19   0   2      142.62       86.66     30.58 o
 -18   0   2       70.70       -6.84     54.22 o
 -17   0   2      240.43      260.33     53.39 o
 -16   0   2     1366.82     1264.78     41.44 o
 -15   0   2       65.38      111.69     36.54 o
 -14   0   2       25.18      -17.75     36.75 o
 -13   0   2     2854.39     3362.63     65.07 o
 -12   0   2      504.18      822.23     56.92 o
 -11   0   2     2544.00     2539.84     62.51 o
 -10   0   2      677.73      733.41     41.65 o
  -9   0   2      225.57      255.15     55.12 o
  -8   0   2     7482.75     8587.44     80.33 o
  -7   0   2     1394.37     1453.83     64.51 o
  -6   0   2    18294.37    17965.75    129.92 o
  -5   0   2    25999.57    26932.26    165.63 o
  -4   0   2    18115.34    16385.87    141.04 o
  -3   0   2    68333.61    50723.40    187.65 o
  -2   0   2    16183.26    17290.82    130.31 o
  -1   0   2    16897.78    17237.70    133.23 o
   0   0   2     6473.25     6973.64     80.17 o
   1   0   2     7499.74     8919.25     78.03 o
   2   0   2      169.96      237.72     34.39 o
   3   0   2    47405.60    40137.36    580.03 o
   4   0   2    42441.48    36749.63    392.05 o
   5   0   2     4679.50     4327.41     56.57 o
   6   0   2     1419.50     1247.99     37.75 o
   7   0   2     7125.31     6547.65    190.57 o
   8   0   2       19.25       71.53     40.02 o
   9   0   2     3701.15     3308.36    147.26 o
  10   0   2     1064.50     1218.01     89.86 o
  11   0   2      775.22      728.63     71.83 o
  12   0   2      254.42      241.91     37.98 o
  13   0   2        3.80       52.31     27.53 o
  14   0   2      959.28     1080.75     34.23 o
  15   0   2       49.13       -8.98     52.15 o
  16   0   2       81.69      101.88     52.08 o
  17   0   2        3.41      -32.46     35.43 o
  18   0   2        2.74      -35.71     39.09 o
  19   0   2        1.34       -9.39     56.57 o
 -21   1   2       12.85       47.69     28.93 o
 -20   1   2        7.02        2.65     21.62 o
 -19   1   2       85.24      110.58     28.55 o
 -18   1   2       57.35       89.92     34.45 o
 -17   1   2        6.56       13.26     22.57 o
 -16   1   2      480.63      563.29     31.55 o
 -15   1   2       82.40       46.20     31.19 o
 -14   1   2       89.55      107.40     26.37 o
 -13   1   2      325.87      237.35     32.14 o
 -12   1   2       51.38      152.10     54.26 o
 -11   1   2      317.96      135.43     33.34 o
 -10   1   2     2344.63     2554.54     70.52 o
  -9   1   2      540.51      667.30     30.65 o
  -8   1   2      408.31      394.70     29.37 o
  -7   1   2      102.45       70.47     20.84 o
  -6   1   2       25.64       42.17     25.17 o
  -5   1   2    45707.98    39420.99    672.34 o
  -4   1   2     6472.67     6981.90    250.25 o
  -3   1   2    46278.08    39005.98    815.41 o
  -2   1   2        2.06       34.35     24.05 o
  -1   1   2      753.75      881.49     30.26 o
   0   1   2     5131.99     5962.39     59.80 o
   1   1   2    29118.99    27030.37    605.97 o
   2   1   2     2347.64     2360.20     32.08 o
   3   1   2     2766.84     2474.19     33.67 o
   4   1   2      743.43      841.92     30.02 o
   5   1   2      723.22      945.41     23.75 o
   6   1   2     2964.35     2880.74     36.03 o
   7   1   2     1476.76     1590.75     45.66 o
   8   1   2       29.09       43.76     24.79 o
   9   1   2     4266.59     4378.56     99.02 o
  10   1   2      481.88      612.77     21.07 o
  11   1   2     1110.24     1292.20     48.12 o
  12   1   2     1370.32     1101.78     21.66 o
  13   1   2      427.60      483.50     27.74 o
  14   1   2        6.40       30.02     31.25 o
  15   1   2        0.28        7.33     23.60 o
  16   1   2        4.92       27.23     29.00 o
  17   1   2       11.87       92.46     70.56 o
  18   1   2       38.84       50.23     46.97 o
  19   1   2       14.77       72.43     63.34 o
 -20   2   2       19.25       66.23     26.47 o
 -19   2   2       37.77       48.78     32.30 o
 -18   2   2        1.21      -12.90     26.39 o
 -17   2   2      125.57      172.73     41.28 o
 -16   2   2       15.51       10.51     27.16 o
 -15   2   2      710.22      793.01     28.94 o
 -14   2   2      579.45      450.59     25.09 o
 -13   2   2      361.13      417.09     28.29 o
 -12   2   2     1461.87     1324.89     46.03 o
 -11   2   2      192.45      230.11     23.03 o
 -10   2   2      622.23      580.11     20.84 o
  -9   2   2      345.16      297.70     25.45 o
  -8   2   2     7471.05     7005.72    216.35 o
  -7   2   2      575.35      507.59     28.95 o
  -6   2   2       61.95       97.52     24.47 o
  -5   2   2    23787.58    21183.35    390.01 o
  -4   2   2    61500.72    49806.59    352.88 o
  -3   2   2     1383.24     1349.29     29.15 o
  -2   2   2     1932.10     2228.90     38.51 o
  -1   2   2    17902.04    16386.13    255.25 o
   0   2   2     3151.38     3469.69     51.38 o
   1   2   2     9826.86    10290.96    183.97 o
   2   2   2    31563.83    30346.06    867.29 o
   3   2   2     5360.80     5935.64     91.45 o
   4   2   2     2933.35     2873.54    115.74 o
   5   2   2      252.38      331.73     21.42 o
   6   2   2     3891.62     3675.12     59.17 o
   7   2   2     5233.31     5248.28     53.49 o
   8   2   2     4433.13     4560.69     87.88 o
   9   2   2      944.94      966.12     24.56 o
  10   2   2      734.33      638.88     26.17 o
  11   2   2     1554.77     1406.87     56.11 o
  12   2   2      112.62      150.04     41.22 o
  13   2   2       16.12       11.43     24.48 o
  14   2   2      144.41      226.38     24.75 o
  15   2   2      236.33      190.00     56.99 o
  16   2   2       18.48       18.89     34.72 o
  17   2   2        0.09       -5.91     27.38 o
  18   2   2        6.23      -30.65     30.65 o
 -20   3   2      103.11       71.99     24.54 o
 -19   3   2       22.42       68.62     24.13 o
 -18   3   2      135.42      167.53     27.00 o
 -17   3   2        3.05       26.27     30.82 o
 -16   3   2      176.85      193.75     23.87 o
 -15   3   2       19.36      -27.50     34.92 o
 -14   3   2       44.27       61.08     33.86 o
 -13   3   2      402.90      339.94     25.38 o
 -12   3   2     1440.85     1559.45     34.80 o
 -11   3   2      512.50      474.05     23.88 o
 -10   3   2      267.07      273.62     27.01 o
  -9   3   2     6661.67     6492.85     97.54 o
  -8   3   2     3205.04     3271.20     68.47 o
  -7   3   2    13193.94    12816.45    277.57 o
  -6   3   2     4288.69     4190.89     73.94 o
  -5   3   2    21991.29    20522.17    367.31 o
  -4   3   2     8495.38     8150.66    176.42 o
  -3   3   2     4527.10     4528.45     82.33 o
  -2   3   2    25902.54    23314.54    607.24 o
  -1   3   2      412.70      476.31     25.51 o
   0   3   2      179.71      191.29     23.98 o
   1   3   2    13871.35    13731.13    267.24 o
   2   3   2      585.84      545.24     29.24 o
   3   3   2     1501.28     1389.57     29.71 o
   4   3   2    12163.62    12289.47     64.10 o
   5   3   2     5410.40     5483.14    115.61 o
   6   3   2       13.49       53.24     37.96 o
   7   3   2      972.98      966.41     26.14 o
   8   3   2     2713.28     2585.44     59.57 o
   9   3   2     1189.79     1198.52     39.91 o
  10   3   2      294.94      302.51     25.27 o
  11   3   2      365.77      430.86     28.77 o
  12   3   2      283.16      267.64     28.16 o
  13   3   2       37.88       54.63     22.73 o
  14   3   2      152.80      104.48     27.57 o
  15   3   2      150.25      167.29     27.91 o
  16   3   2        4.71       11.43     26.02 o
  17   3   2        0.31        5.46     57.29 o
  18   3   2       57.78       40.02     24.49 o
 -20   4   2        4.82       39.12     30.65 o
 -19   4   2        0.61       70.31     52.00 o
 -18   4   2       32.80       60.70     35.49 o
 -17   4   2       20.21      -17.18     31.20 o
 -16   4   2      232.77      210.95     25.12 o
 -15   4   2      225.31      240.56     22.93 o
 -14   4   2      192.21      147.06     22.85 o
 -13   4   2      109.09      133.30     21.36 o
 -12   4   2     1526.28     1599.62     59.22 o
 -11   4   2       20.09       -6.76     21.78 o
 -10   4   2        1.54        5.23     21.65 o
  -9   4   2     1227.65     1135.27     28.51 o
  -8   4   2      241.76      212.72     26.47 o
  -7   4   2     5636.32     5425.77    122.78 o
  -6   4   2      444.32      402.05     32.26 o
  -5   4   2     1254.45     1466.53     27.90 o
  -4   4   2     1939.89     2008.14     33.28 o
  -3   4   2      560.79      467.69     23.86 o
  -2   4   2     2011.47     2142.27     31.39 o
  -1   4   2      625.92      697.75     20.88 o
   0   4   2     4094.56     3938.33     36.02 o
   1   4   2      153.70      135.03     21.96 o
   2   4   2      705.33      763.45     25.40 o
   3   4   2       58.46      169.40     20.16 o
   4   4   2      281.21      358.29     24.60 o
   5   4   2     1652.43     1706.29     42.59 o
   6   4   2      514.31      533.62     29.54 o
   7   4   2      962.40      917.68     50.16 o
   8   4   2       10.06       11.36     30.11 o
   9   4   2       26.81       67.09     30.23 o
  10   4   2       99.04      123.37     26.42 o
  11   4   2       66.02       14.75     26.29 o
  12   4   2        0.20       36.58     34.65 o
  13   4   2      159.83      168.53     25.05 o
  14   4   2       37.94       54.24     29.95 o
  15   4   2        3.18       21.15     20.95 o
  16   4   2       23.90       39.87     23.88 o
  17   4   2        1.96       27.52     24.87 o
  18   4   2        0.62       31.36     21.01 o
 -19   5   2       53.22       92.17     55.72 o
 -18   5   2       35.01       52.80     25.08 o
 -17   5   2       17.94       13.69     24.23 o
 -16   5   2       46.52       28.73     25.34 o
 -15   5   2       93.11       87.78     22.73 o
 -14   5   2      114.93      111.92     27.71 o
 -13   5   2      417.59      352.77     23.42 o
 -12   5   2       50.83       97.00     26.99 o
 -11   5   2       66.73       91.52     24.38 o
 -10   5   2      896.53      840.31     28.00 o
  -9   5   2        3.44       19.40     25.84 o
  -8   5   2      161.78      208.61     23.54 o
  -7   5   2     5221.59     5056.52    152.82 o
  -6   5   2     9747.60     9219.71    188.00 o
  -5   5   2      317.11      266.04     19.91 o
  -4   5   2        4.04        5.37     17.89 o
  -3   5   2     8446.86     7717.06     39.75 o
  -2   5   2     1098.74      957.13     25.67 o
  -1   5   2    10011.76     9658.00    117.05 o
   0   5   2     4072.10     4185.06     37.41 o
   1   5   2     5009.93     5095.46     37.63 o
   2   5   2      657.84      707.47     30.31 o
   3   5   2       10.59       15.14     19.72 o
   4   5   2     4678.95     4354.67     71.50 o
   5   5   2       53.93       58.51     18.35 o
   6   5   2      111.07      157.12     20.35 o
   7   5   2     1606.23     1490.90     23.96 o
   8   5   2     3603.13     3527.20     43.57 o
   9   5   2      126.79      179.60     26.51 o
  10   5   2     1313.92     1419.58     28.53 o
  11   5   2       29.90       48.27     21.65 o
  12   5   2       10.06       51.87     20.10 o
  13   5   2      323.39      272.39     39.39 o
  14   5   2       97.18      228.75     27.39 o
  15   5   2        3.19       48.48     27.19 o
  16   5   2        5.25       14.30     25.05 o
  17   5   2       27.37       18.72     27.05 o
 -19   6   2       17.89       77.80     28.16 o
 -18   6   2       17.71       32.69     24.99 o
 -17   6   2        9.14        6.87     25.52 o
 -16   6   2       22.61       45.81     22.64 o
 -15   6   2        0.53       60.24     20.80 o
 -14   6   2      212.17      254.81     25.86 o
 -13   6   2      169.17      136.47     20.93 o
 -12   6   2        6.12      -21.69     24.49 o
 -11   6   2      124.30      132.42     26.64 o
 -10   6   2     3023.32     3095.15     98.85 o
  -9   6   2     3772.75     3776.91    145.87 o
  -8   6   2      682.55      628.09     28.05 o
  -7   6   2       59.66       63.15     24.21 o
  -6   6   2     1802.07     1772.15     33.52 o
  -5   6   2       27.76       44.45     20.94 o
  -4   6   2     1007.36      905.33     24.20 o
  -3   6   2     4031.88     4135.85     45.83 o
  -2   6   2      456.64      446.19     21.38 o
  -1   6   2     2380.82     2454.27     45.13 o
   0   6   2     2780.96     2959.23     40.95 o
   1   6   2      321.56      364.67     22.77 o
   2   6   2     2449.70     2544.57     63.32 o
   3   6   2        5.76       21.93     21.22 o
   4   6   2      238.77      236.36     21.60 o
   5   6   2     1765.48     1719.23     46.22 o
   6   6   2      143.44      211.05     21.00 o
   7   6   2      984.50      904.48     26.95 o
   8   6   2      131.05      146.54     28.21 o
   9   6   2       34.62       68.37     23.16 o
  10   6   2      179.45      229.73     31.47 o
  11   6   2      974.08     1007.53     41.82 o
  12   6   2       11.95       57.44     21.67 o
  13   6   2        3.56       21.11     24.04 o
  14   6   2      175.01      117.90     20.99 o
  15   6   2       11.54       25.04     33.62 o
  16   6   2        0.22       14.67     20.88 o
  17   6   2       33.07       44.21     37.99 o
 -18   7   2       27.91        6.39     29.21 o
 -17   7   2        3.82       27.45     32.29 o
 -16   7   2        4.95       44.96     27.77 o
 -15   7   2       27.09       38.94     24.62 o
 -14   7   2       88.76       76.34     21.71 o
 -13   7   2      131.52      149.74     20.13 o
 -12   7   2      264.30      271.87     27.28 o
 -11   7   2     1014.51     1003.00     35.93 o
 -10   7   2       39.73       45.49     21.70 o
  -9   7   2       25.89       30.14     29.75 o
  -8   7   2      744.78      767.80     30.76 o
  -7   7   2       26.82       43.39     27.82 o
  -6   7   2     1544.31     1576.41     45.02 o
  -5   7   2       26.41       17.24     19.71 o
  -4   7   2     2720.39     2934.44     38.72 o
  -3   7   2      601.79      700.65     23.48 o
  -2   7   2     1824.49     1971.18     28.54 o
  -1   7   2     1479.49     1471.68     23.83 o
   0   7   2     8386.13     8487.64    148.94 o
   1   7   2     3672.15     3632.49     44.75 o
   2   7   2     3206.58     3052.20     31.24 o
   3   7   2      111.97       91.51     20.98 o
   4   7   2      228.72      237.68     24.15 o
   5   7   2     2488.50     2508.83     54.05 o
   6   7   2      620.18      635.96     24.74 o
   7   7   2     1020.74     1036.63     25.50 o
   8   7   2      860.00      939.59     24.87 o
   9   7   2      302.87      286.69     23.63 o
  10   7   2       78.32      140.67     25.33 o
  11   7   2       23.63       13.33     24.26 o
  12   7   2      201.11      183.08     30.68 o
  13   7   2        1.00       20.54     24.45 o
  14   7   2        0.14       12.43     35.89 o
  15   7   2        1.18       39.11     21.13 o
  16   7   2        2.83       41.98     40.46 o
 -17   8   2       22.87       42.29     34.32 o
 -16   8   2      110.20       75.75     21.28 o
 -15   8   2      267.84      270.81     28.70 o
 -14   8   2       18.89       71.32     26.57 o
 -13   8   2      256.41      273.88     25.22 o
 -12   8   2     1075.09     1240.01     30.23 o
 -11   8   2      138.68      151.81     23.76 o
 -10   8   2       85.75       79.40     24.16 o
  -9   8   2      165.51      207.70     29.35 o
  -8   8   2      114.69      123.27     24.66 o
  -7   8   2     1553.77     1604.83     30.04 o
  -6   8   2      176.90      131.03     29.81 o
  -5   8   2      247.77      188.59     22.34 o
  -4   8   2       64.87       58.86     20.16 o
  -3   8   2     1443.19     1523.38     24.67 o
  -2   8   2     2480.48     2522.55     26.87 o
  -1   8   2     3195.06     3454.07     66.08 o
   0   8   2      407.74      355.06     27.13 o
   1   8   2       29.82       37.35     26.40 o
   2   8   2     3822.24     3980.20    106.95 o
   3   8   2      723.38      767.63     23.41 o
   4   8   2     1305.64     1344.33     25.50 o
   5   8   2      323.23      299.94     26.33 o
   6   8   2       36.69       22.77     25.01 o
   7   8   2      183.94      159.88     22.58 o
   8   8   2     1647.82     1692.43     27.13 o
   9   8   2       18.54       13.72     21.49 o
  10   8   2        0.38       16.36     21.94 o
  11   8   2       61.59       47.06     21.87 o
  12   8   2       26.49       25.85     28.31 o
  13   8   2       99.11      134.66     24.88 o
  14   8   2       47.05       93.73     28.39 o
  15   8   2       12.19       31.58     28.97 o
 -16   9   2        0.72       45.87     45.90 o
 -15   9   2        8.41        0.90     25.20 o
 -14   9   2        0.80       82.17     33.89 o
 -13   9   2        0.29       -2.94     25.21 o
 -12   9   2      125.90       84.29     27.40 o
 -11   9   2       12.65       13.42     22.15 o
 -10   9   2       77.43       62.13     22.36 o
  -9   9   2      346.28      297.41     27.27 o
  -8   9   2      617.62      599.51     30.41 o
  -7   9   2       17.87       29.91     31.11 o
  -6   9   2       41.65       28.63     29.21 o
  -5   9   2        7.40       28.04     24.79 o
  -4   9   2       71.76      110.05     21.59 o
  -3   9   2        9.75       14.18     22.57 o
  -2   9   2       35.31       69.61     23.61 o
  -1   9   2     1070.73     1183.63     29.55 o
   0   9   2     2729.61     2726.45     33.16 o
   1   9   2     1620.63     1623.53     37.30 o
   2   9   2       38.90       40.03     23.49 o
   3   9   2       12.86       -0.75     22.16 o
   4   9   2      584.37      451.78     22.93 o
   5   9   2      124.02      141.43     19.45 o
   6   9   2      318.81      305.52     22.45 o
   7   9   2       32.25       60.40     25.00 o
   8   9   2      182.94      195.02     24.09 o
   9   9   2      389.69      383.80     37.61 o
  10   9   2      405.88      403.65     42.42 o
  11   9   2        2.89       35.28     20.52 o
  12   9   2       14.25      -12.37     26.93 o
  13   9   2      173.53      127.97     22.70 o
  14   9   2        5.96        4.01     28.86 o
 -14  10   2       70.24       70.64     30.19 o
 -13  10   2       21.19       17.07     28.91 o
 -12  10   2       43.54       67.25     23.17 o
 -11  10   2       52.04       86.54     28.29 o
 -10  10   2        2.56       12.16     21.20 o
  -9  10   2      159.52      149.00     41.98 o
  -8  10   2       12.80       39.34     28.64 o
  -7  10   2       61.30      105.50     30.06 o
  -6  10   2      225.73      209.25     28.57 o
  -5  10   2      380.40      355.12     30.12 o
  -4  10   2      314.74      350.22     26.95 o
  -3  10   2     1567.70     1512.11     27.52 o
  -2  10   2      644.66      628.75     25.10 o
  -1  10   2      456.12      474.63     26.84 o
   0  10   2      796.67      843.25     28.71 o
   1  10   2       94.03       89.86     26.55 o
   2  10   2      130.20      136.77     27.58 o
   3  10   2      157.42      179.10     22.53 o
   4  10   2       64.70       44.14     25.35 o
   5  10   2       90.84       79.70     19.30 o
   6  10   2      381.33      304.23     20.41 o
   7  10   2      144.34      151.79     21.85 o
   8  10   2       11.61       40.06     23.35 o
   9  10   2       13.80       33.17     27.48 o
  10  10   2       24.76       24.78     22.50 o
  11  10   2       55.08       81.76     25.25 o
  12  10   2      104.82       60.57     23.79 o
 -12  11   2        0.03        4.14     23.73 o
 -11  11   2      128.51      119.68     28.20 o
 -10  11   2        2.51       -0.43     24.62 o
  -9  11   2       19.01       54.25     27.91 o
  -8  11   2        3.42        6.33     26.25 o
  -7  11   2       38.67       10.84     30.52 o
  -6  11   2      132.73      116.61     26.64 o
  -5  11   2      306.23      306.36     29.52 o
  -4  11   2        5.19       42.31     26.05 o
  -3  11   2      576.38      498.00     25.58 o
  -2  11   2      574.06      497.95     25.00 o
  -1  11   2       52.64       69.99     27.13 o
   0  11   2       43.68       24.43     21.34 o
   1  11   2       14.01       22.48     27.16 o
   2  11   2        1.65       24.35     24.35 o
   3  11   2      370.29      344.10     23.34 o
   4  11   2      211.53      191.84     21.76 o
   5  11   2        1.01       21.33     19.24 o
   6  11   2        0.36       -8.88     22.45 o
   7  11   2        2.64       -6.59     23.54 o
   8  11   2        7.37       -6.11     19.77 o
   9  11   2       12.63       23.50     22.25 o
  10  11   2       26.75       37.98     22.91 o
 -10  12   2        2.95        7.31     30.98 o
  -9  12   2       41.43       44.49     26.63 o
  -8  12   2       84.52       78.05     28.78 o
  -7  12   2        1.21        4.67     27.69 o
  -6  12   2       23.68       20.68     25.63 o
  -5  12   2        0.51       13.71     31.10 o
  -4  12   2      178.17      202.23     35.38 o
  -3  12   2      119.90      134.91     24.71 o
  -2  12   2       10.51        0.19     27.76 o
  -1  12   2      193.34      203.55     28.07 o
   0  12   2      178.12      146.27     24.51 o
   1  12   2        3.93       23.88     25.33 o
   2  12   2       34.87       40.90     22.06 o
   3  12   2       15.42       28.03     25.34 o
   4  12   2       24.09       43.55     23.01 o
   5  12   2       35.62       78.48     25.97 o
   6  12   2        9.56       17.57     21.16 o
   7  12   2        3.54       -4.74     26.96 o
   8  12   2       46.06       66.58     24.51 o
  -6  13   2       76.30       63.94     39.88 o
  -5  13   2       49.24       29.19     39.19 o
  -4  13   2        0.70        3.67     34.40 o
  -3  13   2        0.94        6.53     34.34 o
  -2  13   2        6.62       36.34     33.30 o
  -1  13   2        1.30       21.93     26.59 o
   0  13   2       12.18       20.60     26.08 o
   1  13   2       19.97       44.16     25.91 o
   2  13   2        6.66       17.15     20.60 o
   3  13   2        0.05       33.61     23.68 o
   4  13   2        4.43        0.21     23.89 o
 -21   1   3        0.15       36.48     21.44 o
 -20   1   3        0.54       -1.74     19.18 o
 -19   1   3        4.18        7.92     19.06 o
 -18   1   3       39.99       80.03     29.12 o
 -17   1   3       12.02       40.53     35.98 o
 -16   1   3       56.86      123.35     26.07 o
 -15   1   3       25.41       92.60     33.04 o
 -14   1   3      601.04      571.17     27.81 o
 -13   1   3        1.32       29.84     27.85 o
 -12   1   3      300.55      283.13     26.85 o
 -11   1   3     1066.18      801.59     27.17 o
 -10   1   3     5237.63     4873.42     95.20 o
  -9   1   3     1369.61     1556.18     35.93 o
  -8   1   3      828.31      872.28     26.99 o
  -7   1   3    19749.03    17497.45    329.30 o
  -6   1   3     9377.54     9052.38    286.89 o
  -5   1   3    34651.96    30501.89    228.60 o
  -4   1   3     6797.75     6776.80     50.11 o
  -3   1   3    21288.44    20020.31    241.24 o
  -2   1   3     2919.60     3358.03     40.64 o
  -1   1   3       90.61      163.04     24.77 o
   0   1   3       13.48       40.32     19.60 o
   1   1   3    11377.74    12096.33    169.29 o
   2   1   3      275.04      336.48     20.62 o
   3   1   3     1461.67     1466.09     25.58 o
   4   1   3      119.66       94.57     23.80 o
   5   1   3      714.73      762.49     21.79 o
   6   1   3      831.99      765.01     23.12 o
   7   1   3      144.55      153.00     25.31 o
   8   1   3      508.09      521.70     23.82 o
   9   1   3      643.81      711.13     22.27 o
  10   1   3      526.57      588.64     26.63 o
  11   1   3       13.06        6.25     24.54 o
  12   1   3      322.04      294.16     21.09 o
  13   1   3      280.34      326.81     25.16 o
  14   1   3      189.02      188.92     27.85 o
  15   1   3       49.40       72.18     23.99 o
  16   1   3       66.63       65.30     41.22 o
  17   1   3       42.64       36.31     27.05 o
  18   1   3       13.65       57.58     31.50 o
 -21   2   3        6.51       36.28     21.48 o
 -20   2   3        0.29       40.87     20.04 o
 -19   2   3       20.17       12.15     25.34 o
 -18   2   3      157.75      154.70     24.26 o
 -17   2   3      214.09      248.22     34.12 o
 -16   2   3        2.11       -0.58     30.34 o
 -15   2   3        1.69       30.47     22.37 o
 -14   2   3       28.74      -16.72     35.53 o
 -13   2   3       60.03       52.26     23.77 o
 -12   2   3        0.57       24.70     21.85 o
 -11   2   3       47.56       40.51     25.32 o
 -10   2   3     6589.46     6092.28     70.46 o
  -9   2   3     7623.14     7661.20    246.82 o
  -8   2   3     1114.41     1247.33     36.09 o
  -7   2   3     1089.84     1233.12    130.96 o
  -6   2   3     4022.26     3864.83     50.64 o
  -5   2   3     3438.14     4088.64     43.56 o
  -4   2   3     8966.18     8453.15     57.02 o
  -3   2   3    35385.30    31984.30    416.40 o
  -2   2   3     4678.18     5017.63     53.41 o
  -1   2   3    16986.27    16873.93    335.79 o
   0   2   3     3811.76     3946.76     37.03 o
   1   2   3     3895.39     4172.72    106.73 o
   2   2   3     3796.24     4316.38     35.44 o
   3   2   3      456.59      452.26     22.75 o
   4   2   3     3547.92     3776.79     53.93 o
   5   2   3     3152.73     2959.39     28.94 o
   6   2   3     5544.24     5592.35     95.19 o
   7   2   3      273.45      250.80     27.61 o
   8   2   3      233.97      217.56     20.43 o
   9   2   3      189.19      181.02     24.87 o
  10   2   3     1411.43     1533.70     39.37 o
  11   2   3      464.73      535.76     21.76 o
  12   2   3      363.28      231.98     22.58 o
  13   2   3       25.76       69.71     27.92 o
  14   2   3       29.37       23.73     58.01 o
  15   2   3       33.91       32.55     22.18 o
  16   2   3       28.24       21.33     26.88 o
  17   2   3        8.39       15.40     31.57 o
  18   2   3        2.66       37.47     34.50 o
 -21   3   3        4.83      -16.84     28.12 o
 -20   3   3        8.24       68.13     26.45 o
 -19   3   3        4.30       15.61     32.64 o
 -18   3   3        0.78       -9.26     30.61 o
 -17   3   3       58.71       85.68     34.62 o
 -16   3   3      388.05      446.84     28.42 o
 -15   3   3      485.88      526.99     32.83 o
 -14   3   3        3.26      -27.69     27.69 o
 -13   3   3      347.34      290.48     41.82 o
 -12   3   3       82.19        3.75     27.50 o
 -11   3   3      549.08      732.42     33.32 o
 -10   3   3      651.41      758.37     22.25 o
  -9   3   3    12014.51    11910.39    356.18 o
  -8   3   3       17.03       52.53     26.23 o
  -7   3   3        1.69       -0.77     23.66 o
  -6   3   3      280.06      272.50     22.98 o
  -5   3   3      529.98      516.07     26.94 o
  -4   3   3     1710.05     2180.01     35.82 o
  -3   3   3      818.14      715.80     27.38 o
  -2   3   3     3822.08     4030.15     41.68 o
  -1   3   3    21056.65    19883.20    464.32 o
   0   3   3    21513.87    20944.51    348.54 o
   1   3   3     3479.41     3575.83     55.90 o
   2   3   3      141.13       73.17     23.39 o
   3   3   3       86.66       58.55     22.76 o
   4   3   3     1968.33     2214.79     26.87 o
   5   3   3     8971.25     9130.91    161.90 o
   6   3   3     1874.98     1726.51     37.71 o
   7   3   3     2283.47     2184.52     29.64 o
   8   3   3       31.61       56.15     25.94 o
   9   3   3      413.48      302.93     24.55 o
  10   3   3        5.30       17.13     24.43 o
  11   3   3       15.88       87.36     27.35 o
  12   3   3        5.90       56.84     24.48 o
  13   3   3        1.03       21.14     46.95 o
  14   3   3        0.49       12.73     31.05 o
  15   3   3        0.61      -18.19     30.86 o
  16   3   3       50.68       93.32     22.67 o
  17   3   3       10.57       37.82     26.95 o
  18   3   3        1.47       27.74     27.31 o
 -20   4   3        2.57        7.27     21.85 o
 -19   4   3       88.14       71.66     34.02 o
 -18   4   3       84.48      102.90     43.53 o
 -17   4   3       30.59       10.54     39.16 o
 -16   4   3       80.18       44.10     23.92 o
 -15   4   3        3.30       13.70     27.36 o
 -14   4   3      146.95      289.44     27.61 o
 -13   4   3      537.51      785.74     26.35 o
 -12   4   3     2001.19     2049.37     60.98 o
 -11   4   3       30.15       30.76     22.03 o
 -10   4   3      167.01      173.15     26.99 o
  -9   4   3       73.34       93.73     24.94 o
  -8   4   3     1308.40     1286.54     33.62 o
  -7   4   3        8.79       14.47     22.65 o
  -6   4   3      897.49      755.13     23.07 o
  -5   4   3      569.60      630.05     21.85 o
  -4   4   3      750.97      807.15     22.51 o
  -3   4   3     4367.86     4819.81     60.47 o
  -2   4   3    12896.26    13600.92    131.05 o
  -1   4   3    11498.15    11273.13    231.11 o
   0   4   3     6751.74     7016.85    160.22 o
   1   4   3     4816.99     4949.50     82.76 o
   2   4   3    36210.12    32902.10   1037.60 o
   3   4   3    39618.91    37583.77   1045.51 o
   4   4   3    20976.30    20197.12    176.09 o
   5   4   3        9.69       18.79     23.85 o
   6   4   3     3063.59     3246.68     43.64 o
   7   4   3     1585.16     1534.54     30.06 o
   8   4   3      745.39      682.96     30.85 o
   9   4   3        4.18      -11.50     23.27 o
  10   4   3       20.24       75.18     26.02 o
  11   4   3       17.55       50.45     27.50 o
  12   4   3      182.84      132.72     27.59 o
  13   4   3      192.28      324.75     28.08 o
  14   4   3       23.77       82.87     25.22 o
  15   4   3        1.75        6.35     26.73 o
  16   4   3       67.54      101.28     20.48 o
  17   4   3       19.36       37.04     24.36 o
 -20   5   3        0.24       53.17     24.75 o
 -19   5   3       59.88      116.82     27.45 o
 -18   5   3        5.51       54.04     25.19 o
 -17   5   3        4.33       18.71     27.36 o
 -16   5   3      240.90      205.98     25.21 o
 -15   5   3      292.31      309.54     27.20 o
 -14   5   3      339.99      341.14     25.33 o
 -13   5   3     1118.84      943.58     50.15 o
 -12   5   3        7.25       44.84     20.70 o
 -11   5   3     2588.50     2902.55     81.32 o
 -10   5   3     1349.45     1540.34     35.03 o
  -9   5   3     2088.09     2211.49     72.40 o
  -8   5   3      161.29      180.80     25.51 o
  -7   5   3       16.62       30.53     24.23 o
  -6   5   3     1198.91     1265.67     26.14 o
  -5   5   3       22.93       24.52     19.56 o
  -4   5   3      112.38      120.52     19.64 o
  -3   5   3      505.60      340.04     20.91 o
  -2   5   3     4773.03     4844.06    106.45 o
  -1   5   3      140.73       66.27     19.87 o
   0   5   3    13466.82    13130.67    277.17 o
   1   5   3     6701.59     6619.65    153.30 o
   2   5   3      253.79      397.14     24.43 o
   3   5   3     1918.76     2287.92     57.00 o
   4   5   3       86.23      153.57     20.54 o
   5   5   3      787.67      737.55     24.44 o
   6   5   3       99.46       65.98     20.93 o
   7   5   3     2511.13     2226.01     47.30 o
   8   5   3      522.01      502.68     32.95 o
   9   5   3       18.33       18.50     19.20 o
  10   5   3      181.85      226.13     23.42 o
  11   5   3      223.54      225.67     20.15 o
  12   5   3        3.49       19.88     22.81 o
  13   5   3       40.18       65.38     29.24 o
  14   5   3       25.04       68.51     20.21 o
  15   5   3       25.20       14.09     22.31 o
  16   5   3      109.48      126.20     21.34 o
  17   5   3       53.49       55.50     25.16 o
 -19   6   3       23.43        6.20     41.06 o
 -18   6   3       17.61       -5.44     24.75 o
 -17   6   3      100.40      104.07     33.77 o
 -16   6   3       18.56       34.39     24.35 o
 -15   6   3        6.13        0.43     26.02 o
 -14   6   3      395.39      294.70     22.78 o
 -13   6   3      420.72      359.84     21.24 o
 -12   6   3      103.73      108.53     21.70 o
 -11   6   3      133.46      117.67     21.65 o
 -10   6   3      846.97      804.62     63.17 o
  -9   6   3      439.65      402.42     26.81 o
  -8   6   3       73.15       91.15     29.54 o
  -7   6   3      122.92      126.30     26.51 o
  -6   6   3     3262.35     2912.14     67.17 o
  -5   6   3     5159.36     5120.09     98.93 o
  -4   6   3     5080.05     4791.35     45.70 o
  -3   6   3     1672.09     1851.28     28.46 o
  -2   6   3     2183.89     2060.25     31.42 o
  -1   6   3      654.85      564.65     23.76 o
   0   6   3      847.91      732.84     27.10 o
   1   6   3      331.94      424.40     21.61 o
   2   6   3       13.19       36.90     18.53 o
   3   6   3      480.84      432.82     24.75 o
   4   6   3        2.47       23.97     19.99 o
   5   6   3      188.11      147.67     21.64 o
   6   6   3      987.88      856.21     31.83 o
   7   6   3     1885.45     1792.30     65.17 o
   8   6   3      139.08      167.36     25.85 o
   9   6   3        3.47       38.88     27.72 o
  10   6   3      743.64      629.02     22.95 o
  11   6   3      620.27      579.91     23.58 o
  12   6   3        2.76       34.00     36.22 o
  13   6   3       30.19       36.98     22.61 o
  14   6   3       53.03       25.00     20.58 o
  15   6   3        8.17       12.42     22.03 o
  16   6   3       63.94       56.68     23.11 o
 -18   7   3        0.47        8.08     29.38 o
 -17   7   3       72.75       75.00     32.17 o
 -16   7   3        6.57       34.74     28.55 o
 -15   7   3       11.76       12.61     22.03 o
 -14   7   3      682.13      700.73     26.03 o
 -13   7   3       76.49      117.04     26.78 o
 -12   7   3       14.36       43.62     26.55 o
 -11   7   3      177.39      180.11     26.85 o
 -10   7   3      431.63      413.81     27.76 o
  -9   7   3      362.90      340.35     26.54 o
  -8   7   3      468.42      400.92     33.53 o
  -7   7   3     3740.50     3575.74     57.68 o
  -6   7   3       91.09      158.01     27.78 o
  -5   7   3      922.61      893.63     24.80 o
  -4   7   3      582.74      620.79     23.41 o
  -3   7   3      635.63      572.74     25.85 o
  -2   7   3      213.57      272.66     32.73 o
  -1   7   3       24.59       26.21     23.11 o
   0   7   3      247.93      235.81     21.00 o
   1   7   3       26.02       15.71     23.78 o
   2   7   3      169.67      191.75     19.91 o
   3   7   3       67.67       72.01     20.83 o
   4   7   3      696.80      600.60     25.63 o
   5   7   3     1061.06     1089.94     23.58 o
   6   7   3      513.75      500.67     21.89 o
   7   7   3       45.21       25.98     18.59 o
   8   7   3       41.77       36.25     24.69 o
   9   7   3      251.92      244.81     22.16 o
  10   7   3      494.76      538.87     31.65 o
  11   7   3       41.14       62.70     22.94 o
  12   7   3       29.08       43.83     24.34 o
  13   7   3      197.06      184.23     21.24 o
  14   7   3       59.72       67.79     20.18 o
  15   7   3        2.45       25.82     21.26 o
 -17   8   3        9.33      -29.19     29.19 o
 -16   8   3       19.58       43.44     34.61 o
 -15   8   3       15.66       37.66     27.22 o
 -14   8   3       50.60       44.91     24.80 o
 -13   8   3       33.23       21.93     29.56 o
 -12   8   3       43.63       42.42     27.07 o
 -11   8   3       84.99      104.47     25.18 o
 -10   8   3       22.24      -17.79     31.02 o
  -9   8   3      565.25      573.75     28.61 o
  -8   8   3     1953.28     1968.31     35.83 o
  -7   8   3       38.73       41.63     22.60 o
  -6   8   3      228.39      224.20     23.34 o
  -5   8   3     1583.40     1669.43     27.16 o
  -4   8   3      343.76      328.77     25.03 o
  -3   8   3       16.92       15.77     21.04 o
  -2   8   3      304.25      282.78     23.55 o
  -1   8   3      560.07      602.94     24.71 o
   0   8   3       25.58       31.82     25.88 o
   1   8   3      600.18      665.04     25.49 o
   2   8   3     1286.53     1279.06     36.07 o
   3   8   3      517.54      481.13     19.17 o
   4   8   3       11.88       45.48     20.00 o
   5   8   3       42.76       87.42     24.11 o
   6   8   3       21.60       65.18     22.66 o
   7   8   3      149.83      190.07     20.57 o
   8   8   3      540.93      568.53     37.92 o
   9   8   3      121.26      144.30     36.64 o
  10   8   3        0.51       -3.43     18.55 o
  11   8   3        0.25      -21.65     21.65 o
  12   8   3       36.74       46.93     22.11 o
  13   8   3        4.51       10.80     27.40 o
  14   8   3       17.64       58.02     23.09 o
 -16   9   3       56.71       58.31     28.38 o
 -15   9   3       23.79       30.48     24.85 o
 -14   9   3        9.22       30.70     23.17 o
 -13   9   3        0.39        5.33     22.97 o
 -12   9   3       46.67       50.33     24.27 o
 -11   9   3      445.90      427.71     22.68 o
 -10   9   3       15.69       49.24     27.36 o
  -9   9   3       25.83       46.34     25.20 o
  -8   9   3      247.74      286.79     28.30 o
  -7   9   3      124.36      161.24     27.69 o
  -6   9   3     1466.10     1513.32     30.12 o
  -5   9   3        1.02       21.59     21.77 o
  -4   9   3     1718.00     1656.85     35.45 o
  -3   9   3      398.48      446.33     25.69 o
  -2   9   3     1050.49     1101.91     26.55 o
  -1   9   3      464.03      405.29     22.12 o
   0   9   3       66.52       98.46     25.37 o
   1   9   3      168.93      188.63     22.79 o
   2   9   3      283.75      325.80     22.09 o
   3   9   3       32.45       54.13     22.33 o
   4   9   3      497.89      564.88     25.30 o
   5   9   3      755.08      768.84     26.17 o
   6   9   3       64.93       51.85     21.85 o
   7   9   3       76.24       82.07     22.79 o
   8   9   3       18.87       49.87     21.34 o
   9   9   3        9.80        5.96     21.80 o
  10   9   3        9.14       27.78     23.84 o
  11   9   3       11.11       33.91     22.02 o
  12   9   3       77.31       89.76     22.78 o
  13   9   3       25.28        3.31     23.16 o
 -14  10   3       97.07       85.64     25.90 o
 -13  10   3      122.55      122.85     24.31 o
 -12  10   3       43.41       52.89     27.39 o
 -11  10   3       82.09       99.90     22.52 o
 -10  10   3        4.71       29.91     27.16 o
  -9  10   3       20.86       28.22     27.34 o
  -8  10   3       89.49       46.04     32.92 o
  -7  10   3        0.64       -5.78     30.27 o
  -6  10   3       40.69       85.94     22.65 o
  -5  10   3      288.78      290.78     20.83 o
  -4  10   3       76.73      111.40     29.11 o
  -3  10   3      912.02      882.20     23.45 o
  -2  10   3       84.61      128.12     21.88 o
  -1  10   3       52.68       81.66     24.28 o
   0  10   3        4.78       -6.37     17.89 o
   1  10   3     1250.06     1261.78     35.03 o
   2  10   3        9.93       52.89     21.35 o
   3  10   3      350.11      378.32     21.39 o
   4  10   3       15.47        8.01     20.49 o
   5  10   3      175.83      164.10     23.39 o
   6  10   3      142.24      151.63     23.94 o
   7  10   3       90.34      100.54     21.11 o
   8  10   3      123.46      129.85     23.66 o
   9  10   3      449.20      378.15     21.75 o
  10  10   3       21.22       68.55     24.69 o
  11  10   3        4.50       35.45     27.76 o
 -13  11   3        5.92       79.48     32.91 o
 -12  11   3       11.67       26.80     26.73 o
 -11  11   3        1.41        3.47     23.26 o
 -10  11   3      207.14      146.47     40.51 o
  -9  11   3        2.67        4.17     28.01 o
  -8  11   3       92.13       80.06     33.84 o
  -7  11   3       62.71       42.77     33.19 o
  -6  11   3       60.40       60.05     26.80 o
  -5  11   3      189.05      114.81     28.35 o
  -4  11   3      138.84      119.33     29.39 o
  -3  11   3       58.60       85.60     25.23 o
  -2  11   3        1.23       36.92     22.90 o
  -1  11   3       30.00       22.05     19.99 o
   0  11   3      811.10      820.42     26.43 o
   1  11   3      367.53      405.03     23.21 o
   2  11   3      333.24      325.22     23.57 o
   3  11   3        1.66       11.78     24.87 o
   4  11   3      615.82      695.68     37.03 o
   5  11   3      310.91      343.94     20.62 o
   6  11   3      310.09      312.10     21.88 o
   7  11   3        1.87        9.08     26.47 o
   8  11   3        0.98       21.02     19.98 o
   9  11   3       24.32       44.12     22.45 o
  10  11   3       18.11      -23.46     30.00 o
 -10  12   3       18.06       17.78     25.15 o
  -9  12   3        0.02       -2.58     31.87 o
  -8  12   3        2.78       37.89     40.77 o
  -7  12   3       85.15       86.98     39.70 o
  -6  12   3       60.37        6.55     34.64 o
  -5  12   3       81.38       86.55     36.97 o
  -4  12   3        0.98      -19.52     27.99 o
  -3  12   3      179.80      180.13     30.44 o
  -2  12   3      117.20       93.51     25.58 o
  -1  12   3      110.46       94.34     21.37 o
   0  12   3        8.32       20.14     22.53 o
   1  12   3      175.19      185.96     25.59 o
   2  12   3       79.77       78.91     20.10 o
   3  12   3      378.98      317.42     26.76 o
   4  12   3      112.05      103.64     23.33 o
   5  12   3       19.94       33.15     26.10 o
   6  12   3        0.94       34.90     24.28 o
   7  12   3       96.54      129.85     24.01 o
  -6  13   3        2.18      -29.90     29.90 o
  -5  13   3       26.71        1.40     35.86 o
  -4  13   3       72.77       58.27     27.94 o
  -3  13   3        1.20       -4.53     28.60 o
  -2  13   3      362.44      326.72     25.88 o
  -1  13   3      115.69      143.67     26.26 o
   0  13   3      123.42      126.41     26.88 o
   1  13   3       19.71       23.62     26.82 o
   2  13   3       69.34      106.25     24.67 o
   3  13   3       50.70       46.46     26.58 o
 -21   0   4       62.33       55.02     29.78 o
 -20   0   4        3.95        0.00     70.42 o
 -19   0   4      116.34      111.25     29.81 o
 -18   0   4        0.67       14.56     38.04 o
 -17   0   4        6.63      -15.44     37.95 o
 -16   0   4        1.75       55.56     26.70 o
 -15   0   4       94.30      209.76     31.90 o
 -14   0   4      105.16       34.36     31.93 o
 -13   0   4     7251.56     7083.00    237.64 o
 -12   0   4       59.26       67.70     29.89 o
 -11   0   4      441.15      598.00     33.23 o
 -10   0   4      989.99     1039.85     34.28 o
  -9   0   4     2024.29     2212.59    115.70 o
  -8   0   4    10498.86    10727.36    384.56 o
  -7   0   4     2929.24     2565.19     62.16 o
  -6   0   4     1420.93     1318.56     31.96 o
  -5   0   4       76.73       67.90     27.86 o
  -4   0   4     4577.51     4507.42     52.68 o
  -3   0   4     3151.96     3735.30     54.06 o
  -2   0   4     6340.74     7540.40     65.08 o
  -1   0   4    10194.07    11091.21     75.12 o
   0   0   4    21828.03    21989.59     96.93 o
   1   0   4    67784.19    57502.46    489.93 o
   2   0   4     9677.92     9804.15     64.01 o
   3   0   4    13128.24    11954.12     63.97 o
   4   0   4     8484.68     8428.26     55.32 o
   5   0   4    10283.84    11515.30    245.27 o
   6   0   4     1381.21     1392.09     32.43 o
   7   0   4     3073.69     3020.41    140.60 o
   8   0   4      365.96      399.43     29.10 o
   9   0   4      465.18      498.71     47.07 o
  10   0   4       44.18      171.10     46.21 o
  11   0   4       11.68       67.89     28.84 o
  12   0   4      880.40      721.29     33.56 o
  13   0   4       16.27       21.16     26.91 o
  14   0   4      231.83      279.40     28.05 o
  15   0   4        6.69       13.26     33.09 o
  16   0   4        0.57       63.63     29.70 o
  17   0   4       32.40       90.42     39.44 o
  18   0   4        0.39       20.72     38.61 o
 -21   1   4        4.11       15.32     27.64 o
 -20   1   4       24.69       46.69     30.04 o
 -19   1   4       21.60       38.43     19.63 o
 -18   1   4        9.75       52.19     21.50 o
 -17   1   4      287.94      279.67     23.68 o
 -16   1   4     1120.39     1000.08     25.41 o
 -15   1   4        1.18       19.03     25.49 o
 -14   1   4      578.35      452.03     23.70 o
 -13   1   4      167.49      320.44     32.23 o
 -12   1   4      222.02      418.44     31.60 o
 -11   1   4       44.47       78.60     24.52 o
 -10   1   4      559.35      581.20     23.54 o
  -9   1   4      304.21      324.91     31.50 o
  -8   1   4     3048.58     2519.27     36.93 o
  -7   1   4     4196.65     4331.25    102.20 o
  -6   1   4     3350.97     3404.99     35.68 o
  -5   1   4     6873.58     6369.98     75.59 o
  -4   1   4      918.57      828.80     27.54 o
  -3   1   4     3207.60     3372.71     47.94 o
  -2   1   4    76149.63    63853.83    597.29 o
  -1   1   4     3539.90     3661.56     59.46 o
   0   1   4    12201.86    12594.38     72.32 o
   1   1   4     7396.47     7254.36     45.00 o
   2   1   4     2683.49     2987.47     35.42 o
   3   1   4     1185.22     1408.04     23.60 o
   4   1   4     9659.79     9266.68    136.89 o
   5   1   4     1831.49     1779.60     23.73 o
   6   1   4     7337.66     7083.37    139.13 o
   7   1   4     1201.22     1379.56     28.05 o
   8   1   4     3866.11     4090.94     74.86 o
   9   1   4      469.07      382.56     23.80 o
  10   1   4      616.38      557.75     28.65 o
  11   1   4        1.38       -3.95     22.43 o
  12   1   4      424.77      436.63     38.39 o
  13   1   4        0.51       20.80     24.96 o
  14   1   4       45.61      127.56     34.56 o
  15   1   4        2.43       49.77     31.14 o
  16   1   4       18.84       37.52     37.44 o
  17   1   4        9.95       40.66     44.48 o
 -21   2   4      128.46      141.11     20.10 o
 -20   2   4        0.67        6.45     28.68 o
 -19   2   4        3.26        5.50     21.29 o
 -18   2   4        1.01       10.56     21.33 o
 -17   2   4        4.51      101.43     27.00 o
 -16   2   4        7.09       64.39     54.48 o
 -15   2   4      146.44      224.67     31.28 o
 -14   2   4      412.73      372.70     43.39 o
 -13   2   4      877.48      933.73     28.51 o
 -12   2   4     2093.91     2415.18     86.53 o
 -11   2   4       11.99       79.55     24.42 o
 -10   2   4     7465.78     6814.67    247.24 o
  -9   2   4     3254.32     3000.05     75.63 o
  -8   2   4      286.74      316.42     27.71 o
  -7   2   4    21027.66    19305.23     89.47 o
  -6   2   4     2113.13     2059.52     33.45 o
  -5   2   4    14964.78    13314.01     56.81 o
  -4   2   4     9421.92     9695.15    120.38 o
  -3   2   4        6.48       29.25     21.43 o
  -2   2   4    16019.39    15861.42    141.88 o
  -1   2   4    25506.08    24397.95    255.21 o
   0   2   4      826.89      795.54     24.84 o
   1   2   4      141.07      130.89     25.71 o
   2   2   4     8616.91     9254.08    102.57 o
   3   2   4     2946.46     2853.64     30.30 o
   4   2   4    10361.77    10701.17    165.68 o
   5   2   4     1018.06      998.23     27.37 o
   6   2   4     2696.39     2855.14     29.78 o
   7   2   4      618.30      616.01     21.77 o
   8   2   4      388.42      408.62     22.30 o
   9   2   4     1165.36     1138.92     24.28 o
  10   2   4      114.47      149.28     24.34 o
  11   2   4     1119.29     1288.88     25.79 o
  12   2   4       10.69       39.25     27.02 o
  13   2   4       17.22       -2.76     37.59 o
  14   2   4        2.81       -3.27     27.39 o
  15   2   4       87.60       63.64     24.95 o
  16   2   4        2.68      -21.86     22.41 o
  17   2   4        0.01       16.39     34.14 o
 -21   3   4       36.41       11.54     19.50 o
 -20   3   4        9.17       37.72     23.96 o
 -19   3   4        4.65       47.22     21.49 o
 -18   3   4      304.58      335.07     27.76 o
 -17   3   4       32.61       45.56     26.49 o
 -16   3   4        1.92       -9.40     32.46 o
 -15   3   4     2084.77     2172.39     32.45 o
 -14   3   4      678.15      789.16     29.27 o
 -13   3   4      747.56      680.81     26.31 o
 -12   3   4      782.22      749.81     28.49 o
 -11   3   4     1898.46     2011.32     75.53 o
 -10   3   4     2129.01     2000.76     47.00 o
  -9   3   4     1655.15     1547.18     39.37 o
  -8   3   4     1155.02     1059.69     28.56 o
  -7   3   4    12067.63    12850.77     73.38 o
  -6   3   4     2276.55     2162.63     47.05 o
  -5   3   4      432.85      519.49     25.63 o
  -4   3   4     7621.89     7614.74     48.20 o
  -3   3   4     1357.70     1475.76     32.69 o
  -2   3   4     9075.72     9030.30     91.29 o
  -1   3   4      231.53      285.85     25.00 o
   0   3   4       42.75       38.88     22.77 o
   1   3   4     4865.08     4860.84     78.33 o
   2   3   4     1872.63     1902.79     30.99 o
   3   3   4      362.94      386.08     21.64 o
   4   3   4      284.05      270.63     21.35 o
   5   3   4     1452.43     1270.49     39.07 o
   6   3   4      174.78      150.69     19.69 o
   7   3   4       11.08       28.85     18.35 o
   8   3   4     1623.94     1577.18     23.49 o
   9   3   4     1891.57     1970.55     69.05 o
  10   3   4      105.99      139.06     24.46 o
  11   3   4      260.93      203.13     26.83 o
  12   3   4     1942.57     1836.89     61.87 o
  13   3   4       11.20       19.27     40.39 o
  14   3   4       19.51       19.98     24.74 o
  15   3   4       33.15       53.75     27.08 o
  16   3   4       14.36        8.85     24.67 o
  17   3   4        2.45       21.73     31.53 o
 -21   4   4        1.35       16.30     32.12 o
 -20   4   4       35.34       42.78     20.14 o
 -19   4   4       37.82       28.33     24.48 o
 -18   4   4       52.62       44.62     26.98 o
 -17   4   4       24.48       76.57     26.84 o
 -16   4   4       31.15       36.62     31.56 o
 -15   4   4      205.59      188.39     27.78 o
 -14   4   4      206.68      257.88     24.76 o
 -13   4   4      390.52      303.15     33.19 o
 -12   4   4       51.13       49.17     26.80 o
 -11   4   4      380.42      437.24     30.85 o
 -10   4   4       90.30      122.62     29.32 o
  -9   4   4     2285.41     2378.22     44.20 o
  -8   4   4      697.79      766.88     24.31 o
  -7   4   4      215.09      226.10     20.96 o
  -6   4   4     1642.74     1455.00     33.52 o
  -5   4   4      326.49      372.82     23.71 o
  -4   4   4     1149.23     1517.30     35.43 o
  -3   4   4      290.27      285.74     28.00 o
  -2   4   4     2576.07     2890.10     31.37 o
  -1   4   4      100.67      109.08     20.53 o
   0   4   4     5601.06     5970.31     98.30 o
   1   4   4       96.02      149.35     25.50 o
   2   4   4     1874.18     2095.33     28.59 o
   3   4   4     3651.15     3728.09     34.37 o
   4   4   4      144.09      143.39     22.27 o
   5   4   4       92.62      137.35     22.78 o
   6   4   4      123.48      162.58     38.26 o
   7   4   4       95.67       90.72     22.75 o
   8   4   4       15.77        2.03     23.20 o
   9   4   4       98.41       84.74     26.79 o
  10   4   4      463.36      495.02     27.44 o
  11   4   4       21.87       51.31     27.38 o
  12   4   4        0.65      -24.65     24.65 o
  13   4   4      235.28      282.23     31.78 o
  14   4   4       29.25       44.93     32.80 o
  15   4   4        0.42       35.86     39.89 o
  16   4   4        2.95        8.51     32.21 o
  17   4   4        0.14        5.85     19.36 o
 -20   5   4        2.00       16.65     46.35 o
 -19   5   4      250.87      295.30     40.62 o
 -18   5   4        1.80       28.31     25.65 o
 -17   5   4      169.13      215.70     55.92 o
 -16   5   4      142.35      137.95     27.78 o
 -15   5   4        1.32       -3.25     24.20 o
 -14   5   4        9.99       17.62     32.07 o
 -13   5   4       16.28      107.18     51.33 o
 -12   5   4     4274.73     4087.52    107.73 o
 -11   5   4      841.55      756.52     42.97 o
 -10   5   4       51.43       40.06     26.53 o
  -9   5   4     1015.96     1059.73     29.25 o
  -8   5   4     1741.87     1878.40     42.75 o
  -7   5   4     1990.33     1788.24     42.68 o
  -6   5   4     4744.78     5043.19    105.63 o
  -5   5   4     2421.79     2525.90     50.88 o
  -4   5   4     5654.42     5720.43    174.84 o
  -3   5   4    10008.67     9563.88    131.61 o
  -2   5   4     3184.34     3109.54     32.88 o
  -1   5   4     5409.50     5286.54     75.81 o
   0   5   4      697.69      604.40     20.89 o
   1   5   4      378.30      383.66     22.89 o
   2   5   4     2626.05     2797.91     52.39 o
   3   5   4      281.58      349.04     21.17 o
   4   5   4      641.70      697.49     30.67 o
   5   5   4     1078.47     1104.19     32.07 o
   6   5   4      469.41      525.93     26.35 o
   7   5   4      424.52      353.10     23.75 o
   8   5   4     1079.87     1154.82     28.37 o
   9   5   4      556.10      562.81     24.61 o
  10   5   4        8.62       44.31     29.61 o
  11   5   4      187.58      214.50     25.12 o
  12   5   4      111.82      164.96     27.13 o
  13   5   4      231.46      273.06     27.64 o
  14   5   4       18.60       48.33     23.67 o
  15   5   4       23.28       68.56     27.69 o
  16   5   4       72.63       51.60     21.05 o
 -19   6   4       17.72       32.45     45.36 o
 -18   6   4       36.03       55.54     44.82 o
 -17   6   4        9.51       41.70     31.33 o
 -16   6   4      299.12      296.19     33.03 o
 -15   6   4       29.72       33.30     32.30 o
 -14   6   4       79.66       75.86     24.02 o
 -13   6   4        6.77        3.12     23.41 o
 -12   6   4      257.58      268.81     28.63 o
 -11   6   4      697.17      704.26     34.34 o
 -10   6   4       96.31      125.87     29.84 o
  -9   6   4      690.33      701.74     29.93 o
  -8   6   4      298.00      329.54     23.42 o
  -7   6   4       83.62      141.97     23.32 o
  -6   6   4     6233.41     6220.44    121.65 o
  -5   6   4     3004.01     3110.72     38.07 o
  -4   6   4     4439.11     4458.24     69.86 o
  -3   6   4      914.83      778.36     25.55 o
  -2   6   4     5727.66     5776.53     72.73 o
  -1   6   4      887.67      880.65     21.42 o
   0   6   4      876.39      833.66     25.63 o
   1   6   4        9.68       11.58     21.05 o
   2   6   4      647.03      629.19     25.26 o
   3   6   4      227.71      201.92     25.41 o
   4   6   4       93.44       66.15     18.25 o
   5   6   4        9.82       20.17     19.92 o
   6   6   4      110.73      166.46     22.12 o
   7   6   4       51.37       44.36     25.08 o
   8   6   4      840.32      782.62     22.76 o
   9   6   4      120.15      149.12     19.82 o
  10   6   4       12.18       55.68     23.11 o
  11   6   4       36.34        7.55     23.19 o
  12   6   4       53.59       57.54     23.45 o
  13   6   4        5.27       24.24     21.88 o
  14   6   4       50.54       54.44     21.01 o
  15   6   4       87.61      113.53     19.45 o
 -18   7   4       61.71       20.41     28.59 o
 -17   7   4       35.21      -54.71     74.73 o
 -16   7   4       22.79       53.05     24.23 o
 -15   7   4      102.44       61.95     31.06 o
 -14   7   4       29.14        9.73     45.24 o
 -13   7   4      110.11       88.47     24.36 o
 -12   7   4       92.75       49.93     27.48 o
 -11   7   4      204.38      243.43     33.03 o
 -10   7   4     1128.91     1085.09     34.00 o
  -9   7   4     1623.79     1577.89     94.98 o
  -8   7   4     1132.85     1061.49     43.59 o
  -7   7   4       31.36       66.71     21.36 o
  -6   7   4        6.17       36.07     22.99 o
  -5   7   4      719.01      653.23     24.30 o
  -4   7   4       39.96       30.23     24.67 o
  -3   7   4     1620.15     1628.33     28.48 o
  -2   7   4       13.50       40.06     24.40 o
  -1   7   4     3480.18     3463.87     38.69 o
   0   7   4     3317.11     3327.91     56.22 o
   1   7   4     1230.03     1127.14     24.52 o
   2   7   4       18.07        4.49     19.63 o
   3   7   4     2705.42     2730.50     32.46 o
   4   7   4     2543.98     2683.27     39.68 o
   5   7   4     2103.28     2082.03     83.78 o
   6   7   4      569.51      546.69     21.29 o
   7   7   4       69.32       77.72     19.56 o
   8   7   4       23.33       38.98     20.53 o
   9   7   4      434.25      426.07     30.80 o
  10   7   4      115.40      185.31     26.27 o
  11   7   4       71.42      102.79     20.66 o
  12   7   4       25.19       36.55     34.12 o
  13   7   4       19.82       31.81     21.01 o
  14   7   4        0.54       47.42     22.44 o
  15   7   4        0.14      -13.16     26.94 o
 -17   8   4        1.75        3.27     24.60 o
 -16   8   4       84.37      145.05     32.17 o
 -15   8   4        0.44       32.35     23.48 o
 -14   8   4       12.81       -4.62     26.28 o
 -13   8   4        3.31       21.74     22.02 o
 -12   8   4      205.79      240.29     33.00 o
 -11   8   4       58.59       73.04     26.12 o
 -10   8   4       27.48       24.14     26.82 o
  -9   8   4      911.24      900.20     36.45 o
  -8   8   4     2041.31     1872.33     53.23 o
  -7   8   4      121.83      113.43     22.34 o
  -6   8   4      196.81      212.28     27.55 o
  -5   8   4      213.17      203.88     25.20 o
  -4   8   4       17.46       57.87     27.89 o
  -3   8   4      535.50      609.22     24.60 o
  -2   8   4       82.47      103.45     21.38 o
  -1   8   4      161.38      173.10     21.13 o
   0   8   4      806.80      881.32     23.49 o
   1   8   4     2341.67     2229.62     63.60 o
   2   8   4     1553.40     1443.91     27.45 o
   3   8   4     1137.42     1078.06     23.51 o
   4   8   4      176.83      160.88     19.49 o
   5   8   4      215.17      255.04     22.94 o
   6   8   4      513.70      569.00     37.56 o
   7   8   4      255.12      246.47     18.28 o
   8   8   4      320.79      312.82     19.77 o
   9   8   4       16.12       34.80     23.32 o
  10   8   4      192.96      244.12     24.50 o
  11   8   4       35.30       64.63     26.85 o
  12   8   4        0.08       44.84     19.16 o
  13   8   4        3.12       37.64     22.36 o
  14   8   4        3.43       14.89     25.83 o
 -16   9   4        0.75       56.04     28.07 o
 -15   9   4        0.53        6.03     41.83 o
 -14   9   4        0.04      -25.99     31.00 o
 -13   9   4       37.09      123.47     29.47 o
 -12   9   4       24.65       75.12     32.73 o
 -11   9   4      141.12      179.40     26.37 o
 -10   9   4        2.64       30.43     27.55 o
  -9   9   4        3.44       49.08     35.09 o
  -8   9   4      165.63      165.11     21.84 o
  -7   9   4      820.50      943.93     30.96 o
  -6   9   4      654.72      747.64     24.75 o
  -5   9   4       99.54       85.25     24.74 o
  -4   9   4      822.98      813.26     30.53 o
  -3   9   4     3345.09     3474.72     80.15 o
  -2   9   4      852.26      840.70     25.21 o
  -1   9   4        8.09       32.62     23.86 o
   0   9   4       26.16       62.56     19.44 o
   1   9   4        0.04       13.63     21.46 o
   2   9   4       47.74       47.84     19.23 o
   3   9   4       68.61      103.45     20.50 o
   4   9   4      250.47      263.96     25.12 o
   5   9   4      475.52      406.83     28.30 o
   6   9   4      200.82      198.51     23.51 o
   7   9   4      387.22      394.03     24.38 o
   8   9   4        0.52        1.89     23.32 o
   9   9   4       16.18       42.59     24.28 o
  10   9   4        3.93       11.28     23.79 o
  11   9   4        4.31        5.43     20.37 o
  12   9   4       36.11       37.64     28.22 o
 -15  10   4       25.89        4.35     28.62 o
 -14  10   4        4.18      -25.71     27.40 o
 -13  10   4        1.40        4.24     33.24 o
 -12  10   4       18.04       51.39     24.91 o
 -11  10   4       39.47       21.59     36.29 o
 -10  10   4        2.71       19.43     29.48 o
  -9  10   4       21.47       50.45     29.80 o
  -8  10   4        1.32       21.43     29.15 o
  -7  10   4        6.64      -26.06     26.56 o
  -6  10   4      902.12      905.46     32.48 o
  -5  10   4     1226.96     1162.95     29.17 o
  -4  10   4       70.73       94.16     29.20 o
  -3  10   4      241.96      223.53     24.69 o
  -2  10   4      158.33      150.29     24.49 o
  -1  10   4        7.21       17.70     23.97 o
   0  10   4      321.13      305.65     22.11 o
   1  10   4      102.76      128.19     21.40 o
   2  10   4       82.55       69.98     22.75 o
   3  10   4       34.45       52.10     24.65 o
   4  10   4        0.63       -5.72     20.16 o
   5  10   4       27.70       20.33     20.96 o
   6  10   4      139.94      111.68     23.53 o
   7  10   4       74.95       78.74     24.03 o
   8  10   4       31.68       32.14     23.46 o
   9  10   4       77.29       41.51     24.15 o
  10  10   4      204.88      186.93     22.80 o
  11  10   4        5.63       42.18     21.21 o
 -13  11   4       24.18        3.12     35.72 o
 -12  11   4       25.71       16.69     30.69 o
 -11  11   4       12.14       74.39     50.42 o
 -10  11   4        0.04       95.32     49.66 o
  -9  11   4       19.15       61.75     33.43 o
  -8  11   4      216.00      246.27     45.18 o
  -7  11   4       15.79       20.14     42.19 o
  -6  11   4      274.53      251.53     26.35 o
  -5  11   4      394.28      396.45     28.95 o
  -4  11   4       40.15       56.03     23.53 o
  -3  11   4       56.61       79.81     23.24 o
  -2  11   4       16.38       25.96     22.28 o
  -1  11   4      137.39      147.00     20.15 o
   0  11   4       82.58       97.80     22.47 o
   1  11   4        5.77       11.93     24.81 o
   2  11   4       44.76       22.16     22.80 o
   3  11   4        0.35       26.73     20.19 o
   4  11   4       11.87       14.21     22.80 o
   5  11   4        0.01      -23.16     25.02 o
   6  11   4        6.16       17.07     25.84 o
   7  11   4       81.65       38.60     23.40 o
   8  11   4       56.28       59.53     20.42 o
   9  11   4      176.20      165.58     40.30 o
 -10  12   4        2.30       71.83     50.84 o
  -9  12   4        3.76       48.90     50.35 o
  -8  12   4       12.19       23.69     49.39 o
  -7  12   4        6.53       76.53     48.21 o
  -6  12   4        0.42        4.18     26.24 o
  -5  12   4        4.27       -4.63     27.95 o
  -4  12   4       15.19        3.73     23.86 o
  -3  12   4       43.08       51.94     26.87 o
  -2  12   4        1.33       27.01     26.50 o
  -1  12   4        7.38       16.98     22.38 o
   0  12   4       14.71       31.13     25.56 o
   1  12   4      127.79      174.55     26.39 o
   2  12   4        0.45       18.90     25.61 o
   3  12   4      137.85      141.89     23.71 o
   4  12   4      193.45      176.90     24.16 o
   5  12   4        0.29      -14.76     21.92 o
   6  12   4        0.31       10.25     24.19 o
  -6  13   4       26.29       12.78     49.80 o
  -5  13   4        0.04       15.37     29.76 o
  -4  13   4       36.44       61.21     30.08 o
  -3  13   4       37.83       45.11     24.88 o
  -2  13   4       75.83       60.90     21.78 o
  -1  13   4        3.75       39.58     27.46 o
   0  13   4        0.74       28.77     27.59 o
   1  13   4       71.44       66.32     23.49 o
   2  13   4        4.81      -20.84     23.37 o
 -22   1   5        0.37       25.23     23.30 o
 -21   1   5       17.76       16.53     24.01 o
 -20   1   5      113.44      151.86     26.56 o
 -19   1   5       68.33       71.96     25.24 o
 -18   1   5        2.51       13.19     25.62 o
 -17   1   5      308.17      279.85     24.75 o
 -16   1   5       87.82      111.98     19.99 o
 -15   1   5      203.38      238.53     22.22 o
 -14   1   5       22.12       70.90     19.89 o
 -13   1   5      107.25      121.60     23.65 o
 -12   1   5      225.18      156.08     23.89 o
 -11   1   5     2639.83     2570.10     79.08 o
 -10   1   5      316.05      254.19     48.75 o
  -9   1   5     2373.94     2507.09     74.56 o
  -8   1   5      565.51      548.01     31.42 o
  -7   1   5     3754.37     3608.02     44.00 o
  -6   1   5      981.65      997.25     24.73 o
  -5   1   5     5044.17     5220.82     65.94 o
  -4   1   5    12191.46    12026.00     62.75 o
  -3   1   5    32819.30    30255.50    140.34 o
  -2   1   5     2274.03     2230.00     28.66 o
  -1   1   5       25.49       34.92     21.18 o
   0   1   5    30223.10    28603.80    544.19 o
   1   1   5    17439.45    17548.57     52.78 o
   2   1   5     2629.22     2968.89     26.89 o
   3   1   5      532.66      473.28     20.43 o
   4   1   5    14230.28    14209.32    125.48 o
   5   1   5      468.13      454.29     21.52 o
   6   1   5      572.14      522.00     22.92 o
   7   1   5     4012.32     3953.28    139.96 o
   8   1   5      392.73      453.83     21.81 o
   9   1   5      150.20      144.80     20.71 o
  10   1   5       49.39       77.00     24.94 o
  11   1   5     1036.90     1110.96     36.51 o
  12   1   5      139.31      161.84     38.54 o
  13   1   5       33.43       89.20     26.50 o
  14   1   5        0.06        8.44     22.66 o
  15   1   5       16.32       -0.95     21.66 o
  16   1   5        5.97       71.51     35.55 o
  17   1   5       31.56       59.96     31.58 o
 -22   2   5        0.12      -17.84     22.44 o
 -21   2   5        1.65       17.56     20.90 o
 -20   2   5       92.04       65.84     21.91 o
 -19   2   5       69.21       82.14     20.08 o
 -18   2   5        8.57       55.21     26.41 o
 -17   2   5      102.70      145.22     31.82 o
 -16   2   5       83.46      133.60     22.05 o
 -15   2   5        0.07       29.16     26.08 o
 -14   2   5      721.05      646.67     22.80 o
 -13   2   5        9.49       32.13     21.66 o
 -12   2   5        0.87       16.98     19.74 o
 -11   2   5      235.80      404.95     27.31 o
 -10   2   5       44.70        6.99     27.48 o
  -9   2   5      411.13      341.20     27.16 o
  -8   2   5       80.55       83.22     22.76 o
  -7   2   5    12281.38    12171.99    153.66 o
  -6   2   5    29593.93    27653.34    216.10 o
  -5   2   5     1699.22     1902.76     29.60 o
  -4   2   5       39.77       28.73     21.53 o
  -3   2   5     5208.97     5243.41     43.89 o
  -2   2   5    10471.59    10627.99     59.94 o
  -1   2   5     1297.84     1290.37     26.20 o
   0   2   5    16440.96    16413.83    145.98 o
   1   2   5     1558.36     1487.85     24.01 o
   2   2   5      176.47      136.47     18.93 o
   3   2   5     1610.98     1768.35     26.64 o
   4   2   5       79.22       95.34     23.70 o
   5   2   5     3072.54     3407.75     50.71 o
   6   2   5     1457.52     1549.14     22.19 o
   7   2   5       78.25      124.50     27.03 o
   8   2   5       23.37       53.04     23.97 o
   9   2   5       50.92       92.80     20.42 o
  10   2   5      717.15      748.86     34.96 o
  11   2   5      242.94      341.98     33.38 o
  12   2   5        7.21       -3.65     22.17 o
  13   2   5      143.60      159.46     22.87 o
  14   2   5      351.79      310.57     41.92 o
  15   2   5        6.23       45.02     32.79 o
  16   2   5        0.32       93.29     30.30 o
  17   2   5        0.46       56.90     36.42 o
 -21   3   5       47.25       16.95     29.83 o
 -20   3   5        0.20      -13.47     19.90 o
 -19   3   5        7.11       49.06     23.80 o
 -18   3   5        0.23       46.32     28.10 o
 -17   3   5        6.98       46.01     20.17 o
 -16   3   5       30.51       37.77     21.79 o
 -15   3   5      224.37      189.17     27.61 o
 -14   3   5      203.75      130.12     22.28 o
 -13   3   5      715.31      864.28     31.69 o
 -12   3   5     2024.86     2149.14     47.25 o
 -11   3   5     1673.55     1495.81     68.73 o
 -10   3   5       24.74       11.81     29.72 o
  -9   3   5      986.23     1094.77     23.32 o
  -8   3   5     3106.34     3331.74     33.96 o
  -7   3   5      169.38      166.98     26.38 o
  -6   3   5       80.15       56.48     20.96 o
  -5   3   5       13.68       28.24     25.86 o
  -4   3   5      722.22      760.22     29.01 o
  -3   3   5     1497.27     1659.15     26.73 o
  -2   3   5      564.81      673.03     26.64 o
  -1   3   5     5749.08     6016.17     91.75 o
   0   3   5     2158.39     2186.60     27.23 o
   1   3   5     6131.57     6203.04     35.59 o
   2   3   5     2941.73     2994.57     36.53 o
   3   3   5    16123.96    15315.63    180.93 o
   4   3   5     5071.75     4758.75     45.53 o
   5   3   5     3245.32     2957.94     40.03 o
   6   3   5       76.14      105.97     20.25 o
   7   3   5      245.51      255.71     21.52 o
   8   3   5     1918.71     1892.90     41.77 o
   9   3   5     1024.96      976.93     22.33 o
  10   3   5       12.56       -5.87     22.05 o
  11   3   5      104.52      128.18     22.48 o
  12   3   5        2.91        2.93     27.78 o
  13   3   5        2.48       30.89     24.65 o
  14   3   5        0.00       73.92     27.72 o
  15   3   5        0.16      -23.44     29.93 o
  16   3   5        1.62        2.02     27.74 o
 -21   4   5       26.09       36.86     26.85 o
 -20   4   5       22.83        4.05     23.01 o
 -19   4   5       45.56       73.19     19.07 o
 -18   4   5      213.14      149.56     22.68 o
 -17   4   5      299.03      183.07     25.02 o
 -16   4   5      118.61      112.14     24.54 o
 -15   4   5        6.58       55.85     34.62 o
 -14   4   5     2058.68     2005.01     45.97 o
 -13   4   5     1233.03     1052.11     33.06 o
 -12   4   5      646.76      487.66     38.20 o
 -11   4   5      745.44      977.43     48.21 o
 -10   4   5     3788.86     4221.97     50.44 o
  -9   4   5     4515.22     4498.91     50.75 o
  -8   4   5     3361.66     3154.04     32.25 o
  -7   4   5       10.17        9.64     20.55 o
  -6   4   5      678.95      709.34     26.18 o
  -5   4   5      184.96      352.31     32.89 o
  -4   4   5     1727.37     2152.14     33.37 o
  -3   4   5      894.15     1073.60     26.13 o
  -2   4   5      190.11      244.13     22.53 o
  -1   4   5     4314.46     4648.04     68.28 o
   0   4   5    12159.21    12422.48     77.27 o
   1   4   5     6341.78     6240.90     40.13 o
   2   4   5     4202.23     3794.23     35.84 o
   3   4   5       45.10       36.90     22.72 o
   4   4   5     2205.69     2065.52     38.65 o
   5   4   5     2038.52     2109.22     49.71 o
   6   4   5     3891.05     3752.84     35.82 o
   7   4   5     3322.38     3100.77     54.59 o
   8   4   5     2103.72     2157.67     28.06 o
   9   4   5       70.34       77.54     20.96 o
  10   4   5      439.78      377.80     34.85 o
  11   4   5      232.70      146.60     27.65 o
  12   4   5       53.29       63.80     27.09 o
  13   4   5       92.21       76.41     27.44 o
  14   4   5      113.68       92.92     33.44 o
  15   4   5       84.35       24.93     25.40 o
  16   4   5       69.61       24.36     32.82 o
 -20   5   5        0.01       19.09     22.60 o
 -19   5   5       60.00       91.17     24.99 o
 -18   5   5       55.77       79.74     21.94 o
 -17   5   5      403.58      310.51     23.89 o
 -16   5   5        0.45        3.56     27.18 o
 -15   5   5        8.23       18.73     30.93 o
 -14   5   5      859.18      990.87     32.70 o
 -13   5   5      166.19      219.26     54.01 o
 -12   5   5      342.33      271.38     30.44 o
 -11   5   5      196.39      191.30     29.32 o
 -10   5   5       51.49      138.07     29.37 o
  -9   5   5     2521.86     2240.04     28.73 o
  -8   5   5      171.24      145.53     25.30 o
  -7   5   5       15.15       14.83     24.75 o
  -6   5   5     4650.59     4142.21     39.03 o
  -5   5   5     1448.45     1077.62     27.16 o
  -4   5   5       54.56       32.05     26.67 o
  -3   5   5     3893.39     4092.76     35.30 o
  -2   5   5     4439.14     5161.83     42.28 o
  -1   5   5       34.56       44.54     23.40 o
   0   5   5      144.35      256.19     19.53 o
   1   5   5      130.53      113.62     24.09 o
   2   5   5     2438.05     2623.41     27.10 o
   3   5   5     2412.03     2345.78     76.07 o
   4   5   5     1440.92     1381.49     30.88 o
   5   5   5     1338.50     1297.07     31.58 o
   6   5   5       20.59       14.59     28.34 o
   7   5   5       54.51       33.09     21.77 o
   8   5   5      214.15      202.88     23.42 o
   9   5   5       96.20       95.83     23.64 o
  10   5   5        7.72       -4.78     23.44 o
  11   5   5      296.28      309.67     31.40 o
  12   5   5       55.85       38.01     29.96 o
  13   5   5      123.81      197.41     25.13 o
  14   5   5       50.12      104.65     22.79 o
  15   5   5        1.62        6.19     22.36 o
 -20   6   5       30.57        2.13     25.52 o
 -19   6   5       77.24       77.18     25.17 o
 -18   6   5        5.70       30.79     32.86 o
 -17   6   5       56.11       81.84     33.54 o
 -16   6   5       96.26       96.98     31.61 o
 -15   6   5       25.15       26.29     25.73 o
 -14   6   5       58.83       76.26     25.98 o
 -13   6   5      412.62      518.64     31.52 o
 -12   6   5       22.80       49.98     35.12 o
 -11   6   5      120.38      174.41     37.88 o
 -10   6   5     1598.19     1398.71     39.57 o
  -9   6   5        1.88       41.57     25.18 o
  -8   6   5      797.46      859.51     27.47 o
  -7   6   5      266.66      317.05     45.83 o
  -6   6   5     2101.13     2107.05     32.06 o
  -5   6   5     2288.63     2360.86     59.30 o
  -4   6   5      679.86      853.94     26.43 o
  -3   6   5     2336.90     2021.37     41.97 o
  -2   6   5     5372.14     5441.26     63.74 o
  -1   6   5     6225.53     6445.40     74.96 o
   0   6   5     4830.88     5055.20     74.85 o
   1   6   5       20.96       27.54     21.45 o
   2   6   5        2.95       22.63     20.14 o
   3   6   5       35.53       79.76     20.93 o
   4   6   5        8.13        0.29     20.58 o
   5   6   5      339.17      413.37     23.11 o
   6   6   5       47.04       58.95     22.80 o
   7   6   5      243.28      287.93     26.02 o
   8   6   5      802.09      751.53     47.02 o
   9   6   5      163.83      190.81     23.85 o
  10   6   5      434.73      590.22     33.09 o
  11   6   5      148.85      204.32     29.08 o
  12   6   5        8.13        9.96     24.57 o
  13   6   5        2.09       15.73     21.82 o
  14   6   5       95.65       98.72     34.63 o
  15   6   5       14.48       62.66     22.39 o
 -19   7   5        6.55       23.34     28.20 o
 -18   7   5        2.52       39.92     24.82 o
 -17   7   5        2.00       16.71     53.77 o
 -16   7   5      201.79      243.21     30.92 o
 -15   7   5       26.36       33.33     23.91 o
 -14   7   5        1.61       -7.78     24.81 o
 -13   7   5       32.84       43.22     35.96 o
 -12   7   5      146.34      111.91     30.86 o
 -11   7   5      615.23      592.45     30.93 o
 -10   7   5      182.76      208.17     29.15 o
  -9   7   5       39.54       39.80     25.22 o
  -8   7   5      193.89      212.66     27.21 o
  -7   7   5     1185.61     1192.08     34.41 o
  -6   7   5        0.37       25.28     26.19 o
  -5   7   5        8.43        3.47     22.24 o
  -4   7   5      230.29      189.95     23.65 o
  -3   7   5     5113.31     4931.47    108.53 o
  -2   7   5      298.68      351.52     25.85 o
  -1   7   5      690.00      679.79     23.19 o
   0   7   5      503.07      481.93     22.91 o
   1   7   5      651.55      655.18     20.76 o
   2   7   5      421.00      424.30     19.63 o
   3   7   5       25.56        2.56     24.49 o
   4   7   5     1805.29     1758.23     25.53 o
   5   7   5      185.51      219.57     30.04 o
   6   7   5      840.19      744.87     25.00 o
   7   7   5      204.47      161.69     25.63 o
   8   7   5       52.21       72.71     25.81 o
   9   7   5        5.28       -3.34     21.49 o
  10   7   5        4.71       36.90     24.18 o
  11   7   5      486.26      438.80     33.33 o
  12   7   5        3.28      -15.11     20.73 o
  13   7   5        6.73       19.67     27.46 o
  14   7   5       13.56       55.60     22.25 o
 -18   8   5       16.03       33.33     28.09 o
 -17   8   5       53.45       81.70     24.15 o
 -16   8   5        1.26       49.24     31.51 o
 -15   8   5        4.24       38.89     26.26 o
 -14   8   5       35.52       54.14     26.91 o
 -13   8   5       50.13       66.81     29.83 o
 -12   8   5       10.25       29.05     44.07 o
 -11   8   5      281.42      304.39     40.13 o
 -10   8   5      208.54      226.87     40.84 o
  -9   8   5        1.13      -31.61     31.61 o
  -8   8   5       57.76      120.78     34.29 o
  -7   8   5       13.77       16.82     28.21 o
  -6   8   5        3.07       32.68     27.42 o
  -5   8   5     1356.27     1341.90     40.85 o
  -4   8   5      127.88      145.67     24.20 o
  -3   8   5       62.11       84.78     21.98 o
  -2   8   5      585.78      629.40     24.11 o
  -1   8   5     1039.58     1081.11     36.31 o
   0   8   5      339.18      272.79     22.06 o
   1   8   5      879.61      870.95     23.02 o
   2   8   5     1733.47     1744.37     28.24 o
   3   8   5     1197.24     1268.17     24.86 o
   4   8   5       72.06       81.42     22.17 o
   5   8   5       25.10       -6.25     22.45 o
   6   8   5      125.26      118.16     21.64 o
   7   8   5      214.95      222.26     24.32 o
   8   8   5       97.00      103.12     21.33 o
   9   8   5        4.46       22.03     18.39 o
  10   8   5        1.25      -23.27     23.27 o
  11   8   5       23.77       31.50     33.73 o
  12   8   5       28.80       33.01     27.08 o
  13   8   5        8.72       21.02     24.86 o
 -17   9   5       48.36       35.16     41.58 o
 -16   9   5       11.33       24.11     22.77 o
 -15   9   5       50.55       58.27     26.16 o
 -14   9   5       13.02       35.58     28.14 o
 -13   9   5       11.30        7.75     40.15 o
 -12   9   5       25.02      -25.18     32.06 o
 -11   9   5       76.61       59.81     31.95 o
 -10   9   5      199.53      172.96     34.33 o
  -9   9   5        2.04       15.02     51.49 o
  -8   9   5      233.85      279.52     30.10 o
  -7   9   5       73.66       25.93     28.10 o
  -6   9   5      492.75      469.53     33.64 o
  -5   9   5      218.38      197.23     25.96 o
  -4   9   5     1311.16     1400.72     27.31 o
  -3   9   5      204.57      186.95     20.74 o
  -2   9   5     1917.60     1886.36     42.26 o
  -1   9   5      965.87      927.35     26.95 o
   0   9   5      239.28      278.22     20.02 o
   1   9   5      752.69      797.28     27.31 o
   2   9   5      159.54      226.27     24.78 o
   3   9   5      230.32      202.57     23.09 o
   4   9   5      920.37      819.29     21.12 o
   5   9   5      679.65      737.19     32.26 o
   6   9   5       14.78       47.49     25.25 o
   7   9   5       41.89       41.44     19.55 o
   8   9   5       20.76       -3.82     20.96 o
   9   9   5       11.27       66.02     21.70 o
  10   9   5      181.41      163.45     24.88 o
  11   9   5        4.21       22.65     22.19 o
  12   9   5       24.40       20.82     21.14 o
 -15  10   5       39.25       66.09     31.60 o
 -14  10   5       57.29       23.92     29.12 o
 -13  10   5        7.56      -30.59     31.91 o
 -12  10   5       34.08      149.54     50.22 o
 -11  10   5      302.21      305.78     50.42 o
 -10  10   5       17.70       31.36     48.42 o
  -9  10   5        0.37       36.61     48.42 o
  -8  10   5      133.37       91.94     25.11 o
  -7  10   5      941.59      911.62     37.23 o
  -6  10   5       53.12       66.55     27.39 o
  -5  10   5      365.00      407.80     26.41 o
  -4  10   5      693.87      597.50     23.07 o
  -3  10   5       17.99       13.77     25.53 o
  -2  10   5       63.37       68.00     24.85 o
  -1  10   5      140.48      171.99     25.21 o
   0  10   5       41.29       40.55     21.58 o
   1  10   5     1395.52     1355.63     26.60 o
   2  10   5       23.12       24.55     20.74 o
   3  10   5       99.50      118.33     24.92 o
   4  10   5      261.01      338.06     22.62 o
   5  10   5      430.49      490.11     39.50 o
   6  10   5      122.89      156.04     24.07 o
   7  10   5       41.46       48.72     29.07 o
   8  10   5       27.78       57.95     34.33 o
   9  10   5       11.45       39.78     22.37 o
  10  10   5       10.59       16.08     24.35 o
 -13  11   5       54.58       88.00     38.18 o
 -12  11   5       34.15      -13.88     36.54 o
 -11  11   5        4.43       -0.83     35.85 o
 -10  11   5      351.70      236.78     50.56 o
  -9  11   5       47.18       76.05     33.09 o
  -8  11   5       18.08       37.05     28.76 o
  -7  11   5      313.37      284.49     41.24 o
  -6  11   5       26.65        4.80     24.25 o
  -5  11   5       55.83       66.83     24.76 o
  -4  11   5       52.11       81.56     24.20 o
  -3  11   5        3.60       -2.85     20.59 o
  -2  11   5      812.68      857.69     27.50 o
  -1  11   5        3.23       26.73     22.78 o
   0  11   5      120.41      159.54     25.34 o
   1  11   5       39.19       61.78     22.75 o
   2  11   5      238.46      252.29     25.83 o
   3  11   5      153.41      164.35     25.65 o
   4  11   5      394.06      368.25     24.26 o
   5  11   5       39.41       60.48     21.19 o
   6  11   5       69.31       89.10     21.02 o
   7  11   5       10.58      -14.50     24.45 o
   8  11   5        1.34       18.64     18.98 o
 -10  12   5      142.97       76.32     36.75 o
  -9  12   5      106.20       -5.59     50.63 o
  -8  12   5        4.27        8.70     34.67 o
  -7  12   5        1.82        1.09     28.36 o
  -6  12   5       12.97      -35.89     35.89 o
  -5  12   5      218.98      251.90     48.94 o
  -4  12   5       11.78       23.94     24.41 o
  -3  12   5        2.91       27.82     23.24 o
  -2  12   5       12.52       -6.03     27.83 o
  -1  12   5      135.09      162.22     22.78 o
   0  12   5       71.00       98.91     25.75 o
   1  12   5      288.26      253.02     24.20 o
   2  12   5        9.32       45.52     22.72 o
   3  12   5       72.54       69.94     22.73 o
   4  12   5       23.91       46.70     23.60 o
   5  12   5       59.57       44.05     23.98 o
  -6  13   5        9.79       32.13     29.83 o
  -5  13   5      231.48      161.90     36.16 o
  -4  13   5      157.17      118.09     23.52 o
  -3  13   5        4.41       20.59     25.40 o
  -2  13   5       11.31       18.51     28.32 o
  -1  13   5       14.12       15.89     25.78 o
   0  13   5       37.83       55.86     22.82 o
   1  13   5        1.01       33.67     23.60 o
 -22   0   6       58.37        9.62     31.38 o
 -21   0   6        6.25      -31.12     31.69 o
 -20   0   6       91.51      131.97     27.35 o
 -19   0   6      163.76       74.63     46.55 o
 -18   0   6       40.76      -13.44     32.57 o
 -17   0   6      470.41      397.56     55.57 o
 -16   0   6        1.79      -17.56     28.00 o
 -15   0   6      589.84      573.35     31.61 o
 -14   0   6       33.96      -23.88     66.76 o
 -13   0   6     4386.59     3666.76    123.85 o
 -12   0   6      811.42      936.21     29.65 o
 -11   0   6     8434.08     9108.58    387.94 o
 -10   0   6     6988.13     6639.26     74.05 o
  -9   0   6     4188.18     4058.94     63.68 o
  -8   0   6      307.92      277.13     27.34 o
  -7   0   6     2094.95     2097.40     35.41 o
  -6   0   6    12250.73    11845.62     66.33 o
  -5   0   6     3389.03     3145.94     38.94 o
  -4   0   6    15914.00    15008.98    421.75 o
  -3   0   6     1661.69     2256.55     41.11 o
  -2   0   6    12061.96    12630.95     68.02 o
  -1   0   6      945.31      928.14     31.84 o
   0   0   6      205.81      271.30     27.70 o
   1   0   6    21876.51    21360.04     79.32 o
   2   0   6     5748.44     5368.66     45.40 o
   3   0   6     1558.84     1235.06     29.48 o
   4   0   6      661.27      655.06     32.33 o
   5   0   6    19013.39    17075.83    339.52 o
   6   0   6    13467.32    12696.83    723.46 o
   7   0   6    14247.36    13953.55    834.25 o
   8   0   6       26.78       83.95     31.82 o
   9   0   6     2528.38     2178.75     38.64 o
  10   0   6     1340.69     1151.93     96.94 o
  11   0   6      137.13      174.12     35.36 o
  12   0   6        2.13        8.28     27.24 o
  13   0   6       13.37       27.28     30.84 o
  14   0   6        0.56       11.46     26.45 o
  15   0   6       14.68      -23.65     34.26 o
  16   0   6        2.05        9.42     43.83 o
 -22   1   6        8.92       13.91     19.47 o
 -21   1   6        0.32       21.47     20.15 o
 -20   1   6        0.60       52.76     30.86 o
 -19   1   6       11.34       19.22     36.48 o
 -18   1   6      265.02      222.31     24.44 o
 -17   1   6      297.19      331.13     21.45 o
 -16   1   6      163.08       92.74     21.05 o
 -15   1   6      413.79      542.47     28.16 o
 -14   1   6      166.90       97.76     23.41 o
 -13   1   6      210.92      289.73     23.57 o
 -12   1   6     2586.80     2701.81     86.33 o
 -11   1   6     2406.99     2215.29     65.38 o
 -10   1   6     3201.49     2939.69     39.05 o
  -9   1   6      219.15      230.99     23.52 o
  -8   1   6     2089.48     2181.05     31.73 o
  -7   1   6     4198.94     3984.18     76.97 o
  -6   1   6     1261.02     1323.43     24.85 o
  -5   1   6     6777.71     6841.67     57.24 o
  -4   1   6      286.58      357.08     24.17 o
  -3   1   6      173.50      271.25     21.18 o
  -2   1   6     5762.36     6025.05     87.24 o
  -1   1   6     1325.41     1304.78     30.15 o
   0   1   6     3176.15     3160.98     26.99 o
   1   1   6     6249.54     6529.90     63.12 o
   2   1   6    11456.72    10992.31    111.32 o
   3   1   6     1617.67     1487.35     25.65 o
   4   1   6     1959.98     1670.71     23.51 o
   5   1   6      399.60      554.74     22.13 o
   6   1   6      241.16      233.38     21.95 o
   7   1   6      991.46     1026.70     36.91 o
   8   1   6      763.27      713.33     22.27 o
   9   1   6      785.17      736.46     26.85 o
  10   1   6       56.72       85.71     25.37 o
  11   1   6       21.76       39.83     22.34 o
  12   1   6        0.21       -2.85     37.07 o
  13   1   6       97.59      108.62     20.53 o
  14   1   6        0.91      -23.43     23.43 o
  15   1   6       58.87       36.08     20.52 o
  16   1   6        1.11       -4.16     22.10 o
 -22   2   6        5.24       18.97     20.15 o
 -21   2   6       93.99       55.56     22.66 o
 -20   2   6       10.98       36.56     27.46 o
 -19   2   6        0.23       68.53     24.01 o
 -18   2   6      346.85      392.53     27.17 o
 -17   2   6       19.52       40.18     20.98 o
 -16   2   6        4.11       13.67     25.08 o
 -15   2   6      396.08      424.70     22.09 o
 -14   2   6     2574.63     2766.57     76.45 o
 -13   2   6       14.04       21.66     19.45 o
 -12   2   6      143.90       88.87     30.01 o
 -11   2   6      159.14       61.06     29.61 o
 -10   2   6      234.25      198.22     29.65 o
  -9   2   6      320.51      301.31     23.76 o
  -8   2   6        8.75       11.74     19.49 o
  -7   2   6     7940.58     7890.35    136.51 o
  -6   2   6      752.96      872.53     22.04 o
  -5   2   6     1650.23     1779.15     27.73 o
  -4   2   6    11507.93    11075.56     72.32 o
  -3   2   6     2938.87     2966.72     30.36 o
  -2   2   6    18998.85    19114.63    116.94 o
  -1   2   6    11463.24    10775.98     51.67 o
   0   2   6    10865.51    11280.60    137.36 o
   1   2   6      257.30      324.04     19.85 o
   2   2   6     9497.09     9829.53    133.08 o
   3   2   6    10385.78    10913.77    127.83 o
   4   2   6     1514.90     1652.67     24.56 o
   5   2   6      274.61      235.22     31.54 o
   6   2   6      750.64      836.84     21.57 o
   7   2   6      125.50      154.62     22.31 o
   8   2   6      411.62      394.91     32.76 o
   9   2   6     2526.14     2467.03     89.68 o
  10   2   6       37.82      120.56     24.78 o
  11   2   6      311.74      342.54     20.06 o
  12   2   6      470.16      409.70     22.04 o
  13   2   6      157.56      178.28     25.09 o
  14   2   6       16.70       61.36     27.32 o
  15   2   6       11.80       20.56     27.50 o
  16   2   6       34.99       13.49     32.06 o
 -22   3   6        2.31       32.41     18.77 o
 -21   3   6       44.18       67.93     24.09 o
 -20   3   6       13.32       -0.03     18.41 o
 -19   3   6       30.66       27.99     22.06 o
 -18   3   6       60.59       51.91     22.38 o
 -17   3   6      154.33      194.88     21.96 o
 -16   3   6       37.53       40.35     27.60 o
 -15   3   6      171.94      250.28     26.68 o
 -14   3   6       49.71        9.68     21.52 o
 -13   3   6      382.34      337.24     26.96 o
 -12   3   6       17.52       20.33     25.52 o
 -11   3   6     1877.96     1899.06     31.00 o
 -10   3   6      209.78      247.19     25.18 o
  -9   3   6     1373.95     1372.28     28.34 o
  -8   3   6     7009.10     6617.34     41.42 o
  -7   3   6      447.64      513.69     26.73 o
  -6   3   6     1975.85     2052.92     33.60 o
  -5   3   6     1425.04     1303.47     28.78 o
  -4   3   6    12503.65    12193.01    113.82 o
  -3   3   6     1952.92     2116.55     30.72 o
  -2   3   6        1.54       24.64     18.52 o
  -1   3   6     6551.21     6535.87     83.04 o
   0   3   6     2606.41     2514.95     25.93 o
   1   3   6      599.81      617.83     20.92 o
   2   3   6        1.94       25.42     21.02 o
   3   3   6      181.00      226.73     20.76 o
   4   3   6     2217.04     2450.12     26.33 o
   5   3   6      396.45      432.22     21.43 o
   6   3   6     1000.25      905.71     21.73 o
   7   3   6       44.63       76.36     23.68 o
   8   3   6      269.59      265.42     19.16 o
   9   3   6       69.19       79.10     21.04 o
  10   3   6      122.62       91.75     24.30 o
  11   3   6       41.47       51.86     28.47 o
  12   3   6      257.63      277.81     32.97 o
  13   3   6       15.78        9.89     30.29 o
  14   3   6        0.26       21.41     24.84 o
  15   3   6       80.54       61.11     24.57 o
  16   3   6       30.30       15.07     37.84 o
 -21   4   6       85.59       84.63     25.00 o
 -20   4   6       40.75       97.90     31.61 o
 -19   4   6        5.30       -2.61     24.05 o
 -18   4   6       77.73       33.16     24.26 o
 -17   4   6      105.89      116.20     23.93 o
 -16   4   6       83.13      142.06     41.92 o
 -15   4   6      156.63      161.96     24.35 o
 -14   4   6       60.19       66.68     21.76 o
 -13   4   6      131.07       62.65     23.94 o
 -12   4   6        9.69       90.39     53.38 o
 -11   4   6      303.30      246.82     27.50 o
 -10   4   6       22.24       -6.41     24.82 o
  -9   4   6      248.98      144.28     25.72 o
  -8   4   6       63.24       64.62     25.79 o
  -7   4   6      361.72      448.23     28.54 o
  -6   4   6     7775.72     7866.37     92.18 o
  -5   4   6     5897.08     6369.26    161.39 o
  -4   4   6      154.62      201.15     26.85 o
  -3   4   6     4677.27     4680.84     44.83 o
  -2   4   6     1085.99     1184.51     26.70 o
  -1   4   6     1576.06     1810.20     25.06 o
   0   4   6     1579.99     2009.33     29.18 o
   1   4   6       43.82       76.42     17.47 o
   2   4   6      357.20      386.89     22.28 o
   3   4   6      942.09      902.20     22.21 o
   4   4   6        3.38       12.69     23.49 o
   5   4   6      360.22      390.42     28.24 o
   6   4   6      688.93      674.41     39.14 o
   7   4   6       83.18       90.42     23.22 o
   8   4   6       48.10       22.33     21.43 o
   9   4   6      673.22      631.45     27.78 o
  10   4   6        2.00       48.65     24.26 o
  11   4   6      108.12      124.93     24.22 o
  12   4   6      129.04      128.50     27.42 o
  13   4   6        0.22      -22.47     22.47 o
  14   4   6       33.89       24.69     23.15 o
  15   4   6       13.16      -12.72     25.32 o
 -21   5   6        2.95       35.13     22.48 o
 -20   5   6        6.96        3.50     19.72 o
 -19   5   6       61.40       40.66     20.75 o
 -18   5   6       36.38       33.60     21.90 o
 -17   5   6        0.97       -6.28     22.38 o
 -16   5   6       84.68      151.19     28.95 o
 -15   5   6       16.06      -19.39     19.39 o
 -14   5   6      144.46      171.21     27.09 o
 -13   5   6        8.93       47.95     30.31 o
 -12   5   6      299.69      308.13     25.96 o
 -11   5   6      312.28      291.09     27.17 o
 -10   5   6       42.32       52.06     23.82 o
  -9   5   6     1356.98     1273.89     30.37 o
  -8   5   6      891.65      845.78     29.40 o
  -7   5   6      728.00      675.44     34.87 o
  -6   5   6      607.78      551.48     25.35 o
  -5   5   6     6502.18     6270.30     43.11 o
  -4   5   6     2317.91     2214.87     38.01 o
  -3   5   6     4722.22     4604.52     39.51 o
  -2   5   6     2827.15     2809.31     29.92 o
  -1   5   6     5617.14     5674.50     96.49 o
   0   5   6     9060.63     9231.47     66.96 o
   1   5   6     1226.60     1187.34     30.30 o
   2   5   6       77.45       84.21     25.09 o
   3   5   6       55.45       64.45     21.43 o
   4   5   6      195.83      241.71     20.29 o
   5   5   6       21.60       87.33     23.90 o
   6   5   6      613.07      657.71     22.47 o
   7   5   6      379.33      332.55     27.34 o
   8   5   6        1.30       30.05     25.82 o
   9   5   6        0.99       30.47     23.51 o
  10   5   6      215.68      225.62     22.00 o
  11   5   6       64.32      105.40     29.19 o
  12   5   6       19.66       52.76     26.44 o
  13   5   6       40.12        3.58     44.03 o
  14   5   6        1.03       23.70     32.46 o
  15   5   6        4.34       30.68     28.58 o
 -20   6   6        1.23       14.06     25.62 o
 -19   6   6      100.11       90.31     28.23 o
 -18   6   6       27.12       38.74     24.46 o
 -17   6   6       31.63       51.95     24.04 o
 -16   6   6        4.15       60.20     21.85 o
 -15   6   6       13.70       56.97     21.69 o
 -14   6   6      198.56      231.25     27.12 o
 -13   6   6        0.29       21.94     30.33 o
 -12   6   6      465.26      333.93     29.18 o
 -11   6   6      128.95      134.85     30.68 o
 -10   6   6        6.12        8.03     20.87 o
  -9   6   6     2740.49     2525.87     40.12 o
  -8   6   6     1615.08     1585.82     28.42 o
  -7   6   6       13.11       21.37     34.09 o
  -6   6   6     1359.81     1612.98     35.29 o
  -5   6   6      931.49      818.13     31.19 o
  -4   6   6      570.25      632.22     49.59 o
  -3   6   6      987.50      893.58     22.39 o
  -2   6   6      126.10      154.13     21.61 o
  -1   6   6     1017.05     1007.76     23.56 o
   0   6   6     3327.67     3398.07     69.57 o
   1   6   6        3.49       16.09     24.02 o
   2   6   6      688.84      737.89     23.20 o
   3   6   6     2498.28     2610.11     44.51 o
   4   6   6        5.54       -9.54     45.78 o
   5   6   6      317.71      399.45     23.73 o
   6   6   6        7.51       53.21     22.93 o
   7   6   6      128.46      158.27     29.09 o
   8   6   6       63.73      106.31     25.93 o
   9   6   6        0.38       33.48     40.34 o
  10   6   6      250.04      248.47     24.71 o
  11   6   6      395.02      349.66     31.04 o
  12   6   6      187.33      206.61     22.86 o
  13   6   6       67.17       97.75     20.39 o
  14   6   6        6.73       30.20     21.13 o
 -19   7   6       40.29       25.35     33.11 o
 -18   7   6       12.35       35.41     22.18 o
 -17   7   6        0.60       18.61     28.53 o
 -16   7   6       51.71       40.24     23.58 o
 -15   7   6       72.95       37.52     22.59 o
 -14   7   6       63.62       65.01     26.02 o
 -13   7   6      454.02      505.04     35.57 o
 -12   7   6      435.37      487.48     43.93 o
 -11   7   6       12.28        5.58     34.50 o
 -10   7   6      226.62      195.46     24.02 o
  -9   7   6      254.83      191.14     37.89 o
  -8   7   6     2984.77     2785.59     37.44 o
  -7   7   6      616.60      561.18     24.64 o
  -6   7   6     1930.13     1821.80     30.96 o
  -5   7   6      131.06      157.23     26.81 o
  -4   7   6        2.40       20.67     23.09 o
  -3   7   6      783.51      800.92     27.87 o
  -2   7   6       42.90       47.93     22.20 o
  -1   7   6        1.19       17.23     24.09 o
   0   7   6     1362.11     1351.16     24.70 o
   1   7   6       65.98       81.32     21.35 o
   2   7   6     1388.29     1349.37     43.73 o
   3   7   6     2045.14     2118.27     76.89 o
   4   7   6     2631.81     2435.67     67.21 o
   5   7   6      441.86      448.16     26.17 o
   6   7   6      831.51      803.02     32.54 o
   7   7   6        9.42       16.39     18.76 o
   8   7   6      827.27      853.66     22.80 o
   9   7   6      288.33      318.23     26.16 o
  10   7   6       82.36      109.15     20.21 o
  11   7   6       41.72       51.48     20.48 o
  12   7   6      101.39       66.20     22.38 o
  13   7   6        1.70       16.92     22.60 o
 -18   8   6        6.69       -2.42     22.93 o
 -17   8   6       86.54       42.69     26.19 o
 -16   8   6       77.45       53.03     24.83 o
 -15   8   6      164.54      178.36     22.98 o
 -14   8   6       72.89       91.78     34.00 o
 -13   8   6       28.98       14.05     27.07 o
 -12   8   6        1.58       88.78     52.15 o
 -11   8   6      702.76      705.92     35.36 o
 -10   8   6      110.77       80.64     24.66 o
  -9   8   6      447.45      450.68     28.19 o
  -8   8   6      167.14      208.80     24.74 o
  -7   8   6        0.68       57.58     28.05 o
  -6   8   6      260.41      352.14     33.04 o
  -5   8   6      597.05      532.24     29.56 o
  -4   8   6        2.82       33.64     22.90 o
  -3   8   6      620.87      648.63     27.91 o
  -2   8   6      927.51      891.34     22.77 o
  -1   8   6       21.75       64.43     24.28 o
   0   8   6       56.44       47.92     19.46 o
   1   8   6     1864.09     1743.87     27.67 o
   2   8   6      488.69      439.52     28.53 o
   3   8   6        7.28       15.86     22.71 o
   4   8   6      153.12      191.42     22.12 o
   5   8   6     1837.92     1723.66     73.74 o
   6   8   6      877.16      929.09     72.45 o
   7   8   6      300.95      274.52     24.13 o
   8   8   6       42.22       92.11     21.59 o
   9   8   6      194.20      200.40     20.63 o
  10   8   6       31.25       43.98     20.67 o
  11   8   6      158.25      107.44     22.43 o
  12   8   6        0.02       57.98     21.84 o
 -17   9   6        2.20      -13.53     28.76 o
 -16   9   6       18.69       -2.50     27.97 o
 -15   9   6        7.47       50.64     26.81 o
 -14   9   6        4.28       29.26     37.16 o
 -13   9   6        0.30      -20.17     35.02 o
 -12   9   6        2.93      -34.88     34.88 o
 -11   9   6       58.79       80.40     32.67 o
 -10   9   6      248.20      243.93     34.87 o
  -9   9   6       43.39       88.05     24.05 o
  -8   9   6     1021.82      861.39     61.44 o
  -7   9   6      341.32      344.70     27.86 o
  -6   9   6      170.98      196.98     27.93 o
  -5   9   6      505.35      526.11     28.26 o
  -4   9   6       68.88       95.20     27.56 o
  -3   9   6       23.33       16.55     22.92 o
  -2   9   6      233.64      260.55     23.08 o
  -1   9   6       29.14       38.96     21.82 o
   0   9   6      345.86      393.67     22.85 o
   1   9   6     1256.31     1256.97     22.60 o
   2   9   6     1232.08     1206.90     24.87 o
   3   9   6       51.46       53.96     24.71 o
   4   9   6      314.23      231.31     22.69 o
   5   9   6        0.25       11.51     22.28 o
   6   9   6       73.68      127.13     19.09 o
   7   9   6       75.31       74.46     25.54 o
   8   9   6        0.73       -0.66     21.54 o
   9   9   6        5.23       24.46     19.69 o
  10   9   6      153.40      172.01     24.87 o
  11   9   6      189.16      161.49     25.78 o
 -15  10   6        6.62        8.63     38.63 o
 -14  10   6        0.33       27.35     36.40 o
 -13  10   6       52.33       78.26     49.80 o
 -12  10   6        3.84       39.65     50.98 o
 -11  10   6       13.85       22.10     48.63 o
 -10  10   6       10.96       53.05     47.66 o
  -9  10   6        1.12       24.02     43.07 o
  -8  10   6      210.84      214.63     35.31 o
  -7  10   6      107.29      152.64     28.00 o
  -6  10   6        8.42       29.55     27.52 o
  -5  10   6       19.42       79.72     23.24 o
  -4  10   6        1.32       19.00     23.64 o
  -3  10   6      182.13      174.57     23.53 o
  -2  10   6     1381.71     1283.30     26.19 o
  -1  10   6      830.47      843.41     24.07 o
   0  10   6       83.08       73.01     21.79 o
   1  10   6        1.04       22.49     19.72 o
   2  10   6       78.44      136.06     25.65 o
   3  10   6       12.17       23.25     20.13 o
   4  10   6       74.98       15.72     30.81 o
   5  10   6       46.63       62.97     20.84 o
   6  10   6        3.73       -7.14     19.32 o
   7  10   6       11.87       22.76     26.26 o
   8  10   6       72.99       71.58     26.46 o
   9  10   6        6.54       20.89     21.64 o
 -13  11   6        0.08      -35.85     35.85 o
 -12  11   6       31.14       55.67     50.42 o
 -11  11   6        0.17       21.41     50.28 o
 -10  11   6       24.00       13.81     35.09 o
  -9  11   6       17.71       46.92     41.86 o
  -8  11   6       24.53       57.05     58.37 o
  -7  11   6       33.96       81.00     34.70 o
  -6  11   6      120.95      141.91     27.94 o
  -5  11   6      210.68      186.00     28.02 o
  -4  11   6      232.66      221.76     25.50 o
  -3  11   6       42.54       36.65     23.69 o
  -2  11   6       22.68       35.56     22.74 o
  -1  11   6      115.89      117.03     23.03 o
   0  11   6        5.02       21.55     24.69 o
   1  11   6        1.12       -7.62     29.17 o
   2  11   6       29.47       34.00     25.05 o
   3  11   6       13.94        0.65     22.22 o
   4  11   6       54.20       73.53     25.70 o
   5  11   6      104.43       89.19     23.92 o
   6  11   6       28.28       40.62     20.14 o
   7  11   6        8.56        1.85     21.93 o
 -10  12   6      148.52      105.40     52.29 o
  -9  12   6       56.32       67.55     35.43 o
  -8  12   6        4.25       22.15     29.11 o
  -7  12   6      166.96      107.91     26.45 o
  -6  12   6       67.13       38.34     42.62 o
  -5  12   6       52.86       37.64     34.97 o
  -4  12   6        3.15       27.82     58.99 o
  -3  12   6      202.54      203.87     28.59 o
  -2  12   6      121.93      159.52     23.54 o
  -1  12   6        4.91      -20.79     20.79 o
   0  12   6      109.55       84.73     22.98 o
   1  12   6      143.99      128.03     20.78 o
   2  12   6       47.71       62.04     23.45 o
   3  12   6        2.74       27.23     23.14 o
   4  12   6        0.45       -5.95     23.00 o
   5  12   6       13.51       17.50     32.90 o
  -5  13   6       24.24       83.93     47.04 o
  -4  13   6       70.07       62.52     36.78 o
  -3  13   6        1.28       19.54     25.88 o
  -2  13   6        5.73       13.04     28.48 o
  -1  13   6       48.86       36.20     28.81 o
 -22   1   7        0.04       38.95     26.77 o
 -21   1   7       13.79        7.66     21.87 o
 -20   1   7        3.46       41.23     30.75 o
 -19   1   7      122.94      126.30     37.39 o
 -18   1   7      164.85      176.98     24.49 o
 -17   1   7      144.55      179.51     22.43 o
 -16   1   7      972.16     1003.42     24.30 o
 -15   1   7      726.32      853.08     23.45 o
 -14   1   7       37.29       31.22     22.92 o
 -13   1   7     1195.74     1222.82     29.95 o
 -12   1   7      141.57      158.91     24.96 o
 -11   1   7      639.03      790.22     24.22 o
 -10   1   7      731.13      700.46     22.86 o
  -9   1   7     2671.94     2660.21     32.84 o
  -8   1   7     1704.06     1642.79     23.92 o
  -7   1   7     1421.91     1367.22     24.33 o
  -6   1   7     5708.20     5713.27     90.86 o
  -5   1   7     9328.28     9515.22     82.04 o
  -4   1   7     7867.48     8199.03    105.20 o
  -3   1   7     2661.68     2765.03     29.63 o
  -2   1   7       59.10       80.08     15.75 o
  -1   1   7     8400.67     8431.28     85.49 o
   0   1   7    14303.65    14319.49     44.89 o
   1   1   7      763.54      616.31     19.31 o
   2   1   7      266.97      212.79     20.35 o
   3   1   7      148.31      224.59     17.95 o
   4   1   7     1370.90     1331.46     31.38 o
   5   1   7     4247.11     4038.68     49.03 o
   6   1   7      194.13      215.54     24.44 o
   7   1   7     2004.15     1903.75     67.96 o
   8   1   7      513.76      484.67     23.31 o
   9   1   7      139.23      153.28     24.90 o
  10   1   7       57.73       87.27     22.87 o
  11   1   7      674.93      711.96     58.73 o
  12   1   7      299.30      395.53     36.57 o
  13   1   7       80.03       53.99     24.80 o
  14   1   7       94.80      108.32     21.93 o
  15   1   7      123.03      144.50     35.48 o
 -22   2   7       17.43       28.83     23.82 o
 -21   2   7        0.52        8.62     19.30 o
 -20   2   7       15.72       58.48     21.46 o
 -19   2   7      146.46      213.71     22.25 o
 -18   2   7        1.52       15.74     27.08 o
 -17   2   7        0.92       19.66     29.62 o
 -16   2   7       17.24       37.71     23.57 o
 -15   2   7      107.64       59.25     19.80 o
 -14   2   7      592.25      777.10     27.22 o
 -13   2   7       76.61      139.41     21.06 o
 -12   2   7      106.55       72.49     24.55 o
 -11   2   7      266.76      327.76     29.08 o
 -10   2   7      114.56      141.32     20.19 o
  -9   2   7     1954.04     2063.32     33.06 o
  -8   2   7      413.71      435.12     25.01 o
  -7   2   7      160.96      184.75     21.19 o
  -6   2   7     3039.60     3467.75     58.68 o
  -5   2   7        1.49        0.89     17.87 o
  -4   2   7       80.50       81.37     20.28 o
  -3   2   7    31153.68    30457.98    180.40 o
  -2   2   7    22055.66    21696.57    180.53 o
  -1   2   7       33.00       58.01     19.27 o
   0   2   7      972.36      991.13     22.26 o
   1   2   7     2313.42     2375.47     46.48 o
   2   2   7    11485.91    11994.75    149.07 o
   3   2   7     8704.74     9028.42     49.32 o
   4   2   7      252.41      310.81     21.09 o
   5   2   7      913.22     1090.31     45.19 o
   6   2   7      132.55      147.69     21.80 o
   7   2   7      187.53      159.10     21.61 o
   8   2   7      444.10      514.46     20.67 o
   9   2   7        1.62       -6.32     29.12 o
  10   2   7       23.98       54.00     23.42 o
  11   2   7      137.95      156.84     21.02 o
  12   2   7       55.44       77.37     23.67 o
  13   2   7        4.87       -5.10     22.39 o
  14   2   7       40.79      106.43     24.95 o
  15   2   7        4.63       28.42     34.49 o
 -22   3   7       30.20       19.73     21.35 o
 -21   3   7       32.25       62.63     18.92 o
 -20   3   7        9.12       72.46     27.07 o
 -19   3   7       73.48       97.83     27.22 o
 -18   3   7        0.15       10.87     19.79 o
 -17   3   7       75.07        6.39     19.68 o
 -16   3   7        3.44        0.84     21.04 o
 -15   3   7       11.52       38.41     26.43 o
 -14   3   7      314.55      352.11     27.71 o
 -13   3   7      375.40      364.96     30.20 o
 -12   3   7      506.28      417.53     30.74 o
 -11   3   7       18.12       36.43     22.28 o
 -10   3   7      132.15      134.86     22.10 o
  -9   3   7       69.50       47.91     21.25 o
  -8   3   7     8163.11     7382.65    187.90 o
  -7   3   7     3016.77     2683.67     32.13 o
  -6   3   7     2697.35     2771.52     30.85 o
  -5   3   7     1760.09     2229.65     38.21 o
  -4   3   7     4308.01     3972.12     61.23 o
  -3   3   7     1030.00      955.91     24.17 o
  -2   3   7      408.90      373.83     23.28 o
  -1   3   7      162.72      199.63     19.81 o
   0   3   7     6334.38     7140.52     71.38 o
   1   3   7     1282.35     1309.54     24.70 o
   2   3   7      693.58      494.63     22.71 o
   3   3   7     4820.51     4427.27     35.84 o
   4   3   7       90.65       69.17     20.47 o
   5   3   7      311.33      392.95     23.26 o
   6   3   7     1475.77     1518.25     38.22 o
   7   3   7      469.34      482.57     43.22 o
   8   3   7     1358.01     1445.22     44.23 o
   9   3   7      890.14      962.41     21.20 o
  10   3   7      112.83      140.72     21.49 o
  11   3   7        2.46      -18.65     21.46 o
  12   3   7      144.20      118.65     28.10 o
  13   3   7        5.82      -24.82     24.82 o
  14   3   7       41.06       74.82     27.62 o
  15   3   7        5.53       37.18     25.09 o
 -21   4   7        1.81       12.22     22.03 o
 -20   4   7       78.36       61.84     24.45 o
 -19   4   7        0.27       11.30     21.65 o
 -18   4   7       48.78       48.71     46.78 o
 -17   4   7      126.17      109.54     20.28 o
 -16   4   7      278.26      225.18     24.25 o
 -15   4   7        2.89       32.49     30.65 o
 -14   4   7        4.58       18.49     26.74 o
 -13   4   7       63.29      149.48     26.70 o
 -12   4   7        3.15       18.65     25.95 o
 -11   4   7     2560.89     2811.48     40.22 o
 -10   4   7      867.73      837.09     51.36 o
  -9   4   7      570.66      424.69     24.41 o
  -8   4   7      624.56      483.90     22.31 o
  -7   4   7      474.63      445.85     33.31 o
  -6   4   7     6973.26     6369.06     48.04 o
  -5   4   7    14955.82    14414.17    195.75 o
  -4   4   7      274.34      208.01     24.37 o
  -3   4   7       14.25       30.03     24.48 o
  -2   4   7      552.67      751.29     26.76 o
  -1   4   7     1737.13     1818.17     28.37 o
   0   4   7     2375.89     2141.21     38.67 o
   1   4   7     2839.17     2750.94     36.17 o
   2   4   7     1140.35     1112.90     24.54 o
   3   4   7     4713.91     4832.24     54.74 o
   4   4   7     6399.41     6097.93     59.17 o
   5   4   7     7892.64     7721.81    140.46 o
   6   4   7     2836.44     2699.48     54.78 o
   7   4   7      290.08      295.27     30.76 o
   8   4   7      382.47      333.31     24.46 o
   9   4   7     1052.81     1018.55     41.05 o
  10   4   7       86.71      111.62     21.38 o
  11   4   7       21.02       57.64     23.73 o
  12   4   7       12.50       21.70     22.45 o
  13   4   7        0.28       -0.15     24.78 o
  14   4   7       22.75       83.26     27.92 o
  15   4   7        5.94       11.49     25.63 o
 -21   5   7       43.72       18.60     24.97 o
 -20   5   7       39.89       24.75     24.73 o
 -19   5   7       40.01       20.98     24.37 o
 -18   5   7       29.82       69.06     24.60 o
 -17   5   7        3.77       46.54     27.34 o
 -16   5   7       25.51       71.89     23.80 o
 -15   5   7       63.72       80.88     26.62 o
 -14   5   7        9.23       33.44     30.19 o
 -13   5   7      271.75      223.10     26.54 o
 -12   5   7      364.74      283.17     28.63 o
 -11   5   7       33.30      -18.25     25.79 o
 -10   5   7      691.68      734.30     25.72 o
  -9   5   7      507.79      601.71     28.47 o
  -8   5   7     2346.27     2426.22     29.94 o
  -7   5   7      657.11      858.36     53.63 o
  -6   5   7      303.09      373.98     28.13 o
  -5   5   7     4885.30     5257.85     40.76 o
  -4   5   7      777.64      897.06     30.24 o
  -3   5   7      847.64      931.15     26.45 o
  -2   5   7     2008.41     1997.15     31.87 o
  -1   5   7      987.52      967.64     23.43 o
   0   5   7     4457.89     4571.87     34.10 o
   1   5   7     2639.04     2751.00     38.21 o
   2   5   7      545.33      480.08     21.77 o
   3   5   7      304.59      227.33     22.42 o
   4   5   7       36.63       20.99     20.18 o
   5   5   7        1.31       36.89     37.12 o
   6   5   7      458.06      451.25     30.00 o
   7   5   7      406.82      383.65     27.22 o
   8   5   7      445.91      413.82     31.24 o
   9   5   7       30.27       85.10     30.40 o
  10   5   7      127.54       89.58     22.04 o
  11   5   7       98.11       68.32     24.02 o
  12   5   7        7.26       -0.74     29.86 o
  13   5   7        0.17       12.41     24.54 o
  14   5   7       11.72      -10.53     22.80 o
 -20   6   7       27.82       -8.90     23.71 o
 -19   6   7      108.65      132.73     25.16 o
 -18   6   7       29.97        7.01     27.69 o
 -17   6   7        5.70       31.10     22.00 o
 -16   6   7        9.38       35.29     21.59 o
 -15   6   7      312.22      385.23     38.59 o
 -14   6   7        6.00       29.46     29.80 o
 -13   6   7       73.47      101.44     31.51 o
 -12   6   7        4.91       31.48     26.91 o
 -11   6   7      171.87      188.49     21.96 o
 -10   6   7     1132.01     1107.68     78.29 o
  -9   6   7       42.15       83.88     27.48 o
  -8   6   7      480.34      450.10     28.65 o
  -7   6   7     1466.06     1638.48     79.43 o
  -6   6   7     1585.84     1613.98     57.02 o
  -5   6   7     1939.39     2014.63     35.78 o
  -4   6   7     1320.81     1257.03     31.56 o
  -3   6   7     3188.64     3135.49     29.03 o
  -2   6   7     6190.52     6121.12     59.10 o
  -1   6   7     1069.29     1077.77     21.96 o
   0   6   7        0.30        4.20     18.78 o
   1   6   7     1905.28     2009.03     31.37 o
   2   6   7     1869.96     2035.69     28.36 o
   3   6   7      730.41      816.59     26.51 o
   4   6   7       17.20        9.21     22.82 o
   5   6   7       18.82        9.52     21.37 o
   6   6   7        5.05       49.56     38.88 o
   7   6   7       20.40       33.42     20.23 o
   8   6   7      215.82      264.99     24.03 o
   9   6   7       24.32       37.66     30.12 o
  10   6   7      315.69      324.46     35.76 o
  11   6   7       50.85       46.37     30.84 o
  12   6   7      105.64      118.82     27.87 o
  13   6   7       19.20       69.59     19.59 o
 -19   7   7        4.71       12.90     23.27 o
 -18   7   7        5.67      -22.07     22.08 o
 -17   7   7       77.85       55.52     25.27 o
 -16   7   7      196.30      257.76     32.69 o
 -15   7   7      123.78      103.28     27.54 o
 -14   7   7       79.88      100.46     31.55 o
 -13   7   7      509.28      542.02     29.68 o
 -12   7   7      339.50      377.31     31.23 o
 -11   7   7       34.30       38.29     24.11 o
 -10   7   7        1.63       -7.71     27.39 o
  -9   7   7     1893.47     1953.96     31.85 o
  -8   7   7       54.10       49.30     26.13 o
  -7   7   7       50.27       34.00     26.52 o
  -6   7   7     3323.03     3389.34     34.78 o
  -5   7   7      635.92      716.74     24.43 o
  -4   7   7      141.36      144.04     23.97 o
  -3   7   7      485.79      528.04     20.89 o
  -2   7   7      886.70      760.53     25.27 o
  -1   7   7        9.11       31.48     21.26 o
   0   7   7      148.98      184.13     21.72 o
   1   7   7      319.51      358.43     20.83 o
   2   7   7      432.84      430.81     23.01 o
   3   7   7      210.37      225.54     20.02 o
   4   7   7       86.81      111.13     19.59 o
   5   7   7       46.79       85.34     22.19 o
   6   7   7        6.58       36.08     19.85 o
   7   7   7      268.17      249.91     23.70 o
   8   7   7       61.35       84.69     23.61 o
   9   7   7       49.88       66.59     23.77 o
  10   7   7        5.66       -3.40     19.97 o
  11   7   7      279.55      323.37     34.53 o
  12   7   7       12.99       40.64     33.71 o
 -18   8   7       44.45       84.45     30.31 o
 -17   8   7        0.88        5.71     24.54 o
 -16   8   7       26.60       25.37     25.73 o
 -15   8   7        9.89      -26.34     28.67 o
 -14   8   7      148.31      149.27     36.84 o
 -13   8   7       40.60      -35.09     35.09 o
 -12   8   7       51.79       65.62     34.19 o
 -11   8   7      523.57      480.34     27.49 o
 -10   8   7       11.30        7.49     33.84 o
  -9   8   7       28.50       43.37     26.92 o
  -8   8   7      556.14      528.28     31.05 o
  -7   8   7      905.18      871.80     30.21 o
  -6   8   7       13.34       29.94     25.90 o
  -5   8   7      114.96      159.15     32.11 o
  -4   8   7      735.07      725.89     31.62 o
  -3   8   7       82.12      123.08     20.17 o
  -2   8   7       62.60       95.83     24.43 o
  -1   8   7       65.51       87.67     25.17 o
   0   8   7      479.81      508.14     22.84 o
   1   8   7       93.10      110.25     20.97 o
   2   8   7      360.32      386.33     30.04 o
   3   8   7        2.10        7.33     19.58 o
   4   8   7      147.77      155.42     22.21 o
   5   8   7        7.87       58.31     24.82 o
   6   8   7      556.67      581.64     26.10 o
   7   8   7       39.70       58.86     23.64 o
   8   8   7       69.71       90.58     26.55 o
   9   8   7       63.59       75.02     22.48 o
  10   8   7        9.83       34.20     22.02 o
  11   8   7        1.35       -0.58     22.80 o
 -17   9   7       63.08      106.67     27.20 o
 -16   9   7       28.06       58.09     24.07 o
 -15   9   7       36.09       76.19     37.23 o
 -14   9   7       11.40       39.72     48.97 o
 -13   9   7       18.08       64.58     36.40 o
 -12   9   7       86.54       55.88     33.71 o
 -11   9   7      258.47      235.67     35.40 o
 -10   9   7      317.93      310.37     28.12 o
  -9   9   7      185.80      153.38     34.77 o
  -8   9   7      412.20      443.10     29.55 o
  -7   9   7       99.32      106.80     63.58 o
  -6   9   7      404.01      503.58     34.35 o
  -5   9   7      626.11      647.41     28.24 o
  -4   9   7       98.79      180.36     24.47 o
  -3   9   7       11.24       37.65     25.66 o
  -2   9   7       29.48       64.51     22.70 o
  -1   9   7     1272.60     1318.87     36.15 o
   0   9   7      735.50      756.14     26.47 o
   1   9   7      886.34      979.35     26.78 o
   2   9   7      182.37      186.41     22.73 o
   3   9   7      349.22      340.46     20.59 o
   4   9   7       22.90       51.15     22.02 o
   5   9   7      542.50      619.06     23.64 o
   6   9   7        0.73       13.70     20.69 o
   7   9   7       25.51       36.05     22.94 o
   8   9   7      158.11      210.68     33.11 o
   9   9   7       39.29       89.17     23.78 o
  10   9   7      151.76      108.41     20.93 o
 -15  10   7       27.04       60.44     36.12 o
 -14  10   7        0.05       27.97     51.80 o
 -13  10   7       39.49       11.67     34.12 o
 -12  10   7      212.44      228.77     35.16 o
 -11  10   7        9.39       67.28     49.39 o
 -10  10   7      177.90      250.18     36.06 o
  -9  10   7       81.24      112.84     33.32 o
  -8  10   7      135.60      160.59     28.16 o
  -7  10   7       46.55       24.35     33.65 o
  -6  10   7        4.25       49.67     27.24 o
  -5  10   7      462.61      451.32     28.72 o
  -4  10   7       22.55       20.06     24.44 o
  -3  10   7      532.49      521.04     28.19 o
  -2  10   7      741.59      694.87     22.24 o
  -1  10   7      314.05      303.42     25.33 o
   0  10   7       39.05       47.98     22.18 o
   1  10   7       37.73       22.06     21.84 o
   2  10   7     1031.37     1066.79     23.44 o
   3  10   7        2.57       15.60     22.19 o
   4  10   7       46.54       42.46     20.38 o
   5  10   7        1.71        8.80     23.99 o
   6  10   7       18.95       31.07     22.54 o
   7  10   7       59.62       62.00     23.38 o
   8  10   7       66.74       65.25     28.11 o
   9  10   7        5.15       54.83     40.39 o
 -13  11   7       40.64       -0.83     50.42 o
 -12  11   7       43.08      123.57     50.98 o
 -11  11   7       20.21      -46.55     46.55 o
 -10  11   7       22.71       59.60     29.20 o
  -9  11   7      177.93      202.01     34.98 o
  -8  11   7       33.17       18.59     34.77 o
  -7  11   7      196.26      270.21     54.95 o
  -6  11   7      307.16      290.91     24.85 o
  -5  11   7       35.52       16.17     27.77 o
  -4  11   7       21.50       38.33     33.14 o
  -3  11   7      221.62      238.81     28.88 o
  -2  11   7       30.23       48.74     20.52 o
  -1  11   7       57.03       70.36     25.53 o
   0  11   7       39.21        5.82     22.26 o
   1  11   7      175.79      192.82     28.77 o
   2  11   7       96.38       98.34     22.09 o
   3  11   7      116.89      111.18     25.28 o
   4  11   7      150.62      132.59     21.48 o
   5  11   7      213.85      215.89     24.30 o
   6  11   7      114.57       88.03     21.78 o
 -10  12   7       11.29       -7.11     36.33 o
  -9  12   7      138.60      109.81     46.28 o
  -8  12   7        5.06        1.46     43.27 o
  -7  12   7       29.81       38.23     40.41 o
  -6  12   7      178.75      139.93     24.85 o
  -5  12   7       33.82       13.47     54.12 o
  -4  12   7      115.54      127.25     25.00 o
  -3  12   7       63.99       69.26     22.43 o
  -2  12   7        2.72      -20.90     20.90 o
  -1  12   7       15.65        5.04     22.03 o
   0  12   7       16.63       44.64     25.94 o
   1  12   7      143.93       96.42     23.52 o
   2  12   7       37.63       39.39     26.03 o
   3  12   7       42.12       34.62     26.10 o
   4  12   7      199.51      151.82     44.90 o
 -23   0   8        9.10      -38.45     71.11 o
 -22   0   8        0.94        2.51     31.77 o
 -21   0   8        0.45       -6.59     32.03 o
 -20   0   8       18.30       -1.74     27.41 o
 -19   0   8       93.47      156.38     30.77 o
 -18   0   8        7.47       -9.88     55.26 o
 -17   0   8      103.58      137.29     38.61 o
 -16   0   8      767.24      534.08     42.48 o
 -15   0   8       71.11       51.34     32.29 o
 -14   0   8      748.33      495.54     31.15 o
 -13   0   8      427.07      397.92     50.35 o
 -12   0   8      416.53      413.60     52.29 o
 -11   0   8      950.35      788.18     51.60 o
 -10   0   8     9834.81     8390.74     51.21 o
  -9   0   8     1402.14     1289.02     35.68 o
  -8   0   8     2442.21     2336.53     32.92 o
  -7   0   8     6356.75     6321.73     47.64 o
  -6   0   8    11899.80    10487.31    496.66 o
  -5   0   8     4203.13     4475.46     42.46 o
  -4   0   8     2749.55     2900.32     34.50 o
  -3   0   8    26496.50    25715.78    520.87 o
  -2   0   8       24.27       33.02     25.01 o
  -1   0   8     5250.60     5928.23    161.35 o
   0   0   8       20.43       51.20     28.08 o
   1   0   8     6178.43     6156.52    156.48 o
   2   0   8     3683.56     3757.37     79.16 o
   3   0   8     2445.29     2520.16     36.08 o
   4   0   8    11518.42    10848.68     74.53 o
   5   0   8     1460.24     1515.51     39.09 o
   6   0   8       54.46       74.83     31.00 o
   7   0   8      400.65      414.20     27.67 o
   8   0   8      415.00      399.27     36.92 o
   9   0   8      471.16      445.52     33.31 o
  10   0   8     1722.37     1601.03     79.74 o
  11   0   8      196.76      178.89     42.41 o
  12   0   8      266.68      205.84     33.71 o
  13   0   8      334.81      217.50     32.70 o
  14   0   8        5.70       48.05     51.49 o
  15   0   8       90.13       90.35     28.75 o
 -23   1   8       12.18       11.44     47.42 o
 -22   1   8        6.85       26.64     21.81 o
 -21   1   8        1.12       13.37     27.68 o
 -20   1   8       40.47       84.35     24.36 o
 -19   1   8       56.71      142.13     40.52 o
 -18   1   8        0.17       34.62     20.58 o
 -17   1   8      131.81      109.67     21.80 o
 -16   1   8       31.58       31.03     25.73 o
 -15   1   8     1257.02     1174.50     48.98 o
 -14   1   8       33.70       74.09     29.20 o
 -13   1   8      296.65      186.15     28.71 o
 -12   1   8      105.76       67.61     20.38 o
 -11   1   8      861.49     1103.65     71.82 o
 -10   1   8     1215.36     1482.12     25.22 o
  -9   1   8     4376.87     4124.68     37.85 o
  -8   1   8      995.28      904.15     20.24 o
  -7   1   8    10093.76     9495.49    148.24 o
  -6   1   8       21.25       42.90     18.36 o
  -5   1   8     2343.40     2845.59     27.94 o
  -4   1   8     1899.49     1734.23     23.19 o
  -3   1   8     1149.88      876.19     20.36 o
  -2   1   8    10167.01    10421.15     38.83 o
  -1   1   8     6452.22     6712.73     55.20 o
   0   1   8     1106.29     1316.13     28.11 o
   1   1   8     2050.49     1907.76     29.52 o
   2   1   8     3033.14     2795.67     25.60 o
   3   1   8     1537.42     1394.85     35.30 o
   4   1   8      274.95      221.23     21.12 o
   5   1   8     4301.30     4263.45     71.58 o
   6   1   8      481.03      418.69     20.89 o
   7   1   8     2807.62     2742.03     82.39 o
   8   1   8      344.52      384.15     36.36 o
   9   1   8      128.65      130.87     22.81 o
  10   1   8      608.02      597.68     28.63 o
  11   1   8      148.45      121.18     33.19 o
  12   1   8        1.15       -0.20     21.24 o
  13   1   8       28.71       48.04     21.53 o
  14   1   8       83.13       77.06     24.59 o
  15   1   8        3.45       48.28     27.40 o
 -22   2   8       11.34       88.05     24.36 o
 -21   2   8       16.73      -13.57     30.77 o
 -20   2   8       22.42       38.28     24.87 o
 -19   2   8       34.90       62.32     21.56 o
 -18   2   8      256.34      216.00     21.63 o
 -17   2   8        2.36       20.90     20.15 o
 -16   2   8       64.66       61.59     23.15 o
 -15   2   8       85.91      167.28     23.15 o
 -14   2   8      172.70      220.57     23.41 o
 -13   2   8      215.05      265.15     26.33 o
 -12   2   8      176.34      164.37     24.47 o
 -11   2   8      901.99      908.19     22.11 o
 -10   2   8      282.08      327.63     24.13 o
  -9   2   8      211.99      213.49     24.67 o
  -8   2   8      137.85      169.01     19.12 o
  -7   2   8     2086.44     2047.78     26.69 o
  -6   2   8      143.11      190.49     20.39 o
  -5   2   8      162.28      167.13     19.05 o
  -4   2   8    10930.76    10898.39    161.70 o
  -3   2   8     2559.72     2451.20     29.57 o
  -2   2   8    12427.16    12648.90     63.67 o
  -1   2   8     2527.70     2886.07     28.16 o
   0   2   8     7937.70     7775.68     47.80 o
   1   2   8     8629.78     9194.41     98.95 o
   2   2   8     4627.97     4516.86     76.11 o
   3   2   8      252.04      218.12     22.38 o
   4   2   8      742.82      689.97     30.86 o
   5   2   8      171.51      201.65     18.30 o
   6   2   8       74.51       65.28     21.55 o
   7   2   8      129.05      167.59     28.09 o
   8   2   8      119.48      158.96     21.74 o
   9   2   8        1.91       40.94     21.97 o
  10   2   8       13.65       74.66     26.99 o
  11   2   8       73.79       89.11     24.48 o
  12   2   8      330.03      320.63     23.24 o
  13   2   8       52.36       93.33     22.75 o
  14   2   8       22.21       95.01     24.54 o
  15   2   8        0.24      -27.72     27.72 o
 -22   3   8       29.92      106.14     25.09 o
 -21   3   8       62.95       66.64     26.12 o
 -20   3   8       14.14       35.70     27.33 o
 -19   3   8       43.18       37.45     23.89 o
 -18   3   8       17.58       36.29     23.91 o
 -17   3   8      297.24      339.73     22.75 o
 -16   3   8      144.59      211.45     24.77 o
 -15   3   8      446.22      458.68     31.69 o
 -14   3   8     1760.02     1792.82     39.41 o
 -13   3   8      854.12     1023.84     28.52 o
 -12   3   8       11.25       31.28     22.61 o
 -11   3   8       17.97       42.87     21.24 o
 -10   3   8       17.10       65.38     24.59 o
  -9   3   8      583.61      603.07     22.74 o
  -8   3   8      574.64      451.18     22.32 o
  -7   3   8     1263.41     1244.70     28.22 o
  -6   3   8      217.48      221.61     25.43 o
  -5   3   8     4969.12     5263.70     54.25 o
  -4   3   8     1111.49     1240.03     27.10 o
  -3   3   8      392.60      396.05     24.30 o
  -2   3   8     1347.21     1409.53     28.80 o
  -1   3   8    14344.61    14050.66    164.48 o
   0   3   8     6309.35     6465.97     82.30 o
   1   3   8     3516.23     3557.79     97.49 o
   2   3   8      514.94      543.86     23.05 o
   3   3   8     3350.35     3308.34     39.26 o
   4   3   8     1197.92     1239.52     23.74 o
   5   3   8      251.73      273.29     18.95 o
   6   3   8     2374.67     2319.29     25.56 o
   7   3   8      180.38      186.63     19.64 o
   8   3   8      166.60      175.73     22.25 o
   9   3   8      903.34      887.01     28.08 o
  10   3   8       65.02       91.19     20.00 o
  11   3   8      149.34      132.71     25.97 o
  12   3   8        1.46       42.41     20.59 o
  13   3   8      138.39      113.59     27.63 o
  14   3   8        9.22       65.84     35.77 o
 -22   4   8       34.30       26.13     28.73 o
 -21   4   8        1.33      -15.64     24.10 o
 -20   4   8        0.57       28.97     26.93 o
 -19   4   8      280.89      272.47     22.62 o
 -18   4   8      180.87      150.31     25.55 o
 -17   4   8        5.44       11.66     21.51 o
 -16   4   8       62.03       67.64     23.18 o
 -15   4   8        6.10       32.40     28.95 o
 -14   4   8        4.55       21.67     30.08 o
 -13   4   8      361.89      335.45     30.92 o
 -12   4   8      130.11      103.01     25.72 o
 -11   4   8        2.90       14.15     22.76 o
 -10   4   8        0.42       14.09     22.70 o
  -9   4   8      525.14      626.05     22.27 o
  -8   4   8      949.52      992.49     31.50 o
  -7   4   8     2444.38     2460.18     33.17 o
  -6   4   8        5.24      -10.24     32.50 o
  -5   4   8        3.73       40.28     26.38 o
  -4   4   8      584.37      572.06     23.88 o
  -3   4   8     1035.23      944.67     22.51 o
  -2   4   8      351.28      407.38     22.61 o
  -1   4   8      787.27      751.96     28.44 o
   0   4   8      248.97      258.79     19.06 o
   1   4   8      630.01      617.27     19.55 o
   2   4   8       57.41       58.07     21.70 o
   3   4   8      257.59      299.71     27.01 o
   4   4   8      149.59      144.36     26.21 o
   5   4   8       98.46      145.49     30.01 o
   6   4   8      319.53      311.31     23.88 o
   7   4   8      226.10      269.15     20.22 o
   8   4   8       62.02       77.95     20.86 o
   9   4   8       76.61       54.77     29.75 o
  10   4   8      243.58      200.03     23.34 o
  11   4   8       91.79       87.07     43.09 o
  12   4   8       27.80       15.44     31.04 o
  13   4   8        0.07        3.89     45.82 o
  14   4   8        9.94      -31.95     31.95 o
 -21   5   8        0.70      -10.21     24.98 o
 -20   5   8       57.00       57.30     22.68 o
 -19   5   8        2.51        5.38     23.98 o
 -18   5   8       50.38       69.79     27.18 o
 -17   5   8      116.72      206.62     27.17 o
 -16   5   8      274.37      290.64     31.54 o
 -15   5   8      161.98      108.90     30.89 o
 -14   5   8        2.39       -5.11     25.76 o
 -13   5   8      555.56      544.22     27.09 o
 -12   5   8      111.58      142.55     20.62 o
 -11   5   8      100.08      100.87     27.05 o
 -10   5   8       93.41      129.85     27.47 o
  -9   5   8     1358.58     1369.57     31.16 o
  -8   5   8        6.17       34.33     26.21 o
  -7   5   8        5.73       26.41     31.87 o
  -6   5   8     1396.28     1354.30     30.01 o
  -5   5   8      727.05      755.93     34.50 o
  -4   5   8      444.69      471.70     27.28 o
  -3   5   8       32.09       39.03     20.57 o
  -2   5   8     1703.99     1608.12     27.18 o
  -1   5   8     3668.13     3879.13     52.73 o
   0   5   8     9533.88     9538.13     68.85 o
   1   5   8      319.42      359.35     22.24 o
   2   5   8     2814.70     2944.98     43.18 o
   3   5   8     4539.11     4562.02    117.29 o
   4   5   8     3551.43     3636.61     55.73 o
   5   5   8        6.34       40.16     21.19 o
   6   5   8      233.20      249.73     25.97 o
   7   5   8      749.67      744.89     23.05 o
   8   5   8       26.30       14.95     25.61 o
   9   5   8        1.24       22.32     26.94 o
  10   5   8      263.17      230.85     31.90 o
  11   5   8       21.95       65.55     30.09 o
  12   5   8       27.96       35.52     22.74 o
  13   5   8       47.84       69.81     25.03 o
 -20   6   8       23.18      -11.91     25.28 o
 -19   6   8        5.22        4.56     28.20 o
 -18   6   8       19.22        9.02     22.83 o
 -17   6   8       40.53       28.17     22.47 o
 -16   6   8        4.84       44.58     25.91 o
 -15   6   8       59.09       14.30     26.60 o
 -14   6   8       60.43      146.53     33.29 o
 -13   6   8      741.71      911.01     35.98 o
 -12   6   8      362.68      384.22     25.98 o
 -11   6   8        1.12      -13.02     23.79 o
 -10   6   8      597.35      664.04     25.44 o
  -9   6   8      118.86      113.20     32.63 o
  -8   6   8      278.42      285.39     24.10 o
  -7   6   8        1.29       -5.61     22.89 o
  -6   6   8       16.97       53.63     25.92 o
  -5   6   8      968.96      975.01     27.67 o
  -4   6   8     2359.53     2292.20     26.25 o
  -3   6   8     6894.44     6952.34    125.25 o
  -2   6   8      178.17      263.08     21.60 o
  -1   6   8      986.96      982.70     29.47 o
   0   6   8     1658.45     1664.31     30.07 o
   1   6   8      452.60      469.73     23.30 o
   2   6   8      373.71      364.33     22.75 o
   3   6   8     1227.01     1265.41     71.70 o
   4   6   8       20.95       23.67     28.48 o
   5   6   8       15.30       32.45     22.02 o
   6   6   8        0.87       40.06     36.88 o
   7   6   8        3.26       81.16     42.88 o
   8   6   8       16.44       72.33     22.85 o
   9   6   8      104.90      131.06     26.19 o
  10   6   8        6.25       21.34     38.66 o
  11   6   8       11.78       41.45     27.10 o
  12   6   8       40.49       14.17     36.71 o
  13   6   8       13.78       41.50     29.05 o
 -20   7   8        0.06       23.69     40.20 o
 -19   7   8       10.40       59.17     22.75 o
 -18   7   8        2.60       16.29     25.30 o
 -17   7   8       14.43        6.78     28.19 o
 -16   7   8        0.57       61.17     34.63 o
 -15   7   8       46.60       35.39     28.32 o
 -14   7   8      106.90       60.02     36.10 o
 -13   7   8      193.12      207.22     35.43 o
 -12   7   8      681.76      591.06     35.48 o
 -11   7   8        3.33      -14.38     28.41 o
 -10   7   8      912.46      958.88     29.47 o
  -9   7   8      805.90      824.85     31.22 o
  -8   7   8     1889.59     1877.00     31.48 o
  -7   7   8       10.09       10.59     22.08 o
  -6   7   8       64.61       50.74     44.62 o
  -5   7   8      558.97      499.11     24.42 o
  -4   7   8     2563.32     2475.74     42.29 o
  -3   7   8      482.68      469.88     26.87 o
  -2   7   8      101.12      114.64     21.67 o
  -1   7   8        8.18       23.01     19.11 o
   0   7   8      962.10      932.76     23.64 o
   1   7   8      476.11      380.60     22.97 o
   2   7   8      101.15       91.62     23.18 o
   3   7   8        3.60       23.53     22.16 o
   4   7   8       80.00       86.65     20.50 o
   5   7   8      313.91      323.19     26.25 o
   6   7   8     1826.26     1682.61     63.47 o
   7   7   8      554.32      521.11     20.76 o
   8   7   8      425.54      397.93     20.46 o
   9   7   8      153.80      153.02     24.29 o
  10   7   8        8.62       15.13     19.95 o
  11   7   8       34.44       35.77     24.45 o
  12   7   8       53.13       41.40     21.80 o
 -18   8   8        0.26        3.49     26.40 o
 -17   8   8       17.69       38.79     30.23 o
 -16   8   8       26.09       24.80     36.70 o
 -15   8   8       12.54        9.05     35.43 o
 -14   8   8       81.74       96.56     49.39 o
 -13   8   8       11.02       20.10     32.60 o
 -12   8   8       47.97       63.53     24.91 o
 -11   8   8     1020.04     1007.76     40.82 o
 -10   8   8      266.93      278.00     24.74 o
  -9   8   8      624.83      628.51     32.46 o
  -8   8   8       75.50      115.66     32.85 o
  -7   8   8     2552.18     2348.57     34.02 o
  -6   8   8     1789.58     1608.06     43.41 o
  -5   8   8     1417.08     1480.79     77.84 o
  -4   8   8      389.28      351.24     21.45 o
  -3   8   8       47.25       75.78     23.43 o
  -2   8   8        5.10       32.78     21.32 o
  -1   8   8      203.77      228.59     22.06 o
   0   8   8       67.24       44.58     19.42 o
   1   8   8       20.42       45.76     24.43 o
   2   8   8      346.19      359.32     20.99 o
   3   8   8      391.28      381.35     28.44 o
   4   8   8       80.59       53.21     24.83 o
   5   8   8     1073.05      914.84     24.22 o
   6   8   8      144.07      116.24     20.01 o
   7   8   8       38.49       19.00     26.46 o
   8   8   8      260.22      238.76     23.79 o
   9   8   8      186.05      154.55     25.53 o
  10   8   8        3.65       -1.86     24.80 o
  11   8   8       21.73       34.17     31.89 o
 -17   9   8       24.98       46.67     71.77 o
 -16   9   8       13.97       67.00     48.70 o
 -15   9   8        0.18      -37.78     49.25 o
 -14   9   8       67.13      159.97     33.15 o
 -13   9   8        2.80      -25.69     33.64 o
 -12   9   8      150.19      146.55     24.65 o
 -11   9   8       71.87       75.44     28.77 o
 -10   9   8       26.90       54.32     27.67 o
  -9   9   8      289.70      295.99     25.15 o
  -8   9   8       66.80       72.88     26.87 o
  -7   9   8       45.86       -4.99     41.06 o
  -6   9   8      593.75      557.37     29.01 o
  -5   9   8      253.45      306.08     33.47 o
  -4   9   8        2.38       60.76     32.99 o
  -3   9   8      675.15      629.15     22.16 o
  -2   9   8     1052.56     1040.15     24.90 o
  -1   9   8      606.49      692.86     25.31 o
   0   9   8      337.68      338.41     21.99 o
   1   9   8       61.32       61.93     21.51 o
   2   9   8      219.10      150.36     19.45 o
   3   9   8        9.96       31.41     22.64 o
   4   9   8        4.90       19.55     21.02 o
   5   9   8       48.58       80.67     25.92 o
   6   9   8      312.46      307.22     21.49 o
   7   9   8      197.65      165.60     21.70 o
   8   9   8      287.89      212.91     20.92 o
   9   9   8       25.50       20.23     28.00 o
 -15  10   8       45.79       93.25     52.01 o
 -14  10   8        4.56      -37.09     37.09 o
 -13  10   8      155.59      148.92     36.88 o
 -12  10   8        0.09       79.50     32.53 o
 -11  10   8        3.34       64.60     93.18 o
 -10  10   8       23.75       55.79     35.02 o
  -9  10   8       92.62       42.21     51.70 o
  -8  10   8        9.64        4.41     27.38 o
  -7  10   8       50.16       91.56     27.57 o
  -6  10   8       11.16       29.21     27.30 o
  -5  10   8      176.71      143.23     43.20 o
  -4  10   8      669.30      624.79     25.95 o
  -3  10   8      508.44      574.21     28.19 o
  -2  10   8       15.61       87.26     22.18 o
  -1  10   8      206.74      222.69     22.32 o
   0  10   8      112.43      158.77     24.57 o
   1  10   8       97.55      126.99     20.26 o
   2  10   8      386.53      445.69     36.51 o
   3  10   8      178.42      183.70     24.75 o
   4  10   8       14.63       54.58     23.51 o
   5  10   8       42.39       32.63     21.03 o
   6  10   8       21.69       32.00     22.82 o
   7  10   8        1.93        2.04     23.45 o
   8  10   8       14.76       40.35     24.67 o
 -13  11   8        1.16      -35.64     35.64 o
 -12  11   8        4.55       -2.21     36.06 o
 -11  11   8        0.36       10.97     25.10 o
 -10  11   8        1.34      -30.52     59.89 o
  -9  11   8        2.17       58.59     73.67 o
  -8  11   8        8.80       34.48     49.73 o
  -7  11   8       24.20      101.26     28.87 o
  -6  11   8       65.32       55.69     56.81 o
  -5  11   8       78.45      106.76     28.63 o
  -4  11   8      103.68       97.77     33.62 o
  -3  11   8       17.46       60.90     27.26 o
  -2  11   8        3.67      -17.82     26.37 o
  -1  11   8       64.43       61.89     22.73 o
   0  11   8      107.13       75.34     20.20 o
   1  11   8        6.51       25.98     22.07 o
   2  11   8       72.67       68.00     22.77 o
   3  11   8        7.64       18.24     22.46 o
   4  11   8       11.95       51.84     20.89 o
   5  11   8        0.05       36.80     30.28 o
 -10  12   8       20.72        0.67     50.22 o
  -9  12   8        2.35       63.91     36.04 o
  -8  12   8        6.41       28.62     25.17 o
  -7  12   8        1.31        4.84     45.69 o
  -6  12   8        0.73       14.35     38.13 o
  -5  12   8        0.13        6.65     24.38 o
  -4  12   8        3.98       69.84     34.83 o
  -3  12   8        0.73       51.00     32.57 o
  -2  12   8        0.14       24.46     27.21 o
  -1  12   8        3.67        4.45     26.04 o
   0  12   8        2.22       -9.78     26.54 o
   1  12   8        6.46       27.50     22.90 o
   2  12   8      116.64      120.14     21.31 o
 -23   1   9        7.30       48.90     23.91 o
 -22   1   9       45.71       51.70     24.56 o
 -21   1   9       66.71      125.63     24.44 o
 -20   1   9        0.38       21.71     29.60 o
 -19   1   9       63.25       94.44     23.66 o
 -18   1   9      155.10      179.21     21.50 o
 -17   1   9        6.08       27.69     26.80 o
 -16   1   9       61.32       97.53     23.33 o
 -15   1   9       28.49       26.06     26.05 o
 -14   1   9        6.12       41.25     28.98 o
 -13   1   9      355.77      423.01     24.71 o
 -12   1   9      532.38      601.71     22.74 o
 -11   1   9      536.72      545.04     25.58 o
 -10   1   9      939.58      865.97     22.48 o
  -9   1   9      926.61      955.61     22.98 o
  -8   1   9      574.52      551.60     18.47 o
  -7   1   9     2263.38     2220.05     25.78 o
  -6   1   9     1214.40     1266.91     22.15 o
  -5   1   9    11764.27    12651.28    158.01 o
  -4   1   9      109.38      137.99     20.22 o
  -3   1   9      154.92      148.85     16.98 o
  -2   1   9    16825.34    17135.99    137.78 o
  -1   1   9    11149.98    10984.07    146.05 o
   0   1   9      667.15      633.62     19.61 o
   1   1   9      301.38      375.92     22.02 o
   2   1   9     9426.23     9712.35    103.33 o
   3   1   9     4288.86     4289.00     94.13 o
   4   1   9       39.76       71.93     25.36 o
   5   1   9      124.56      158.62     22.29 o
   6   1   9      863.32      988.45     32.44 o
   7   1   9      268.81      312.82     22.30 o
   8   1   9        3.45       53.48     21.95 o
   9   1   9       16.20       18.64     21.04 o
  10   1   9      356.47      348.22     27.20 o
  11   1   9        1.21       27.43     27.31 o
  12   1   9      112.03      172.19     23.15 o
  13   1   9       31.13        7.43     21.10 o
  14   1   9        1.12      -22.78     22.78 o
 -23   2   9        0.20       -7.07     20.78 o
 -22   2   9        6.72        9.35     22.34 o
 -21   2   9        1.60        6.89     24.50 o
 -20   2   9       12.57       24.76     24.35 o
 -19   2   9      129.51       99.59     22.25 o
 -18   2   9      107.43       78.01     23.67 o
 -17   2   9        9.92       61.69     23.66 o
 -16   2   9       60.39      121.89     20.13 o
 -15   2   9      314.74      497.60     31.02 o
 -14   2   9      477.82      606.10     30.96 o
 -13   2   9       11.24       34.75     28.12 o
 -12   2   9       17.69       60.21     23.72 o
 -11   2   9      415.01      572.60     30.45 o
 -10   2   9     1824.53     2151.39     38.28 o
  -9   2   9      976.70      985.58     29.68 o
  -8   2   9     1097.50     1240.86     24.15 o
  -7   2   9       70.44      139.61     22.86 o
  -6   2   9      999.36      915.10     21.43 o
  -5   2   9     5129.89     5116.97     68.41 o
  -4   2   9       39.53       37.92     20.70 o
  -3   2   9     3277.24     3741.23     28.38 o
  -2   2   9     2572.58     2827.90     27.69 o
  -1   2   9     6797.54     7470.01     36.34 o
   0   2   9     8637.86     8914.44    134.58 o
   1   2   9     9284.31     9085.32     85.18 o
   2   2   9     1469.14     1341.69     22.33 o
   3   2   9      459.64      395.93     20.49 o
   4   2   9        7.20       29.19     20.56 o
   5   2   9     1342.30     1392.97     36.14 o
   6   2   9     2056.92     2065.61     61.65 o
   7   2   9      152.45      213.64     22.16 o
   8   2   9      458.32      398.66     25.45 o
   9   2   9       64.71       31.27     20.31 o
  10   2   9       72.10       44.46     24.86 o
  11   2   9      141.03      193.79     25.02 o
  12   2   9       16.38       39.41     22.93 o
  13   2   9        2.22      -27.33     27.33 o
  14   2   9       43.51       27.08     24.96 o
 -22   3   9        8.58       25.78     22.52 o
 -21   3   9       20.06       18.52     21.97 o
 -20   3   9        1.35       24.23     22.26 o
 -19   3   9        0.06      -26.68     26.68 o
 -18   3   9        0.43      -21.24     21.24 o
 -17   3   9       14.53       18.89     20.87 o
 -16   3   9      138.42      117.24     26.76 o
 -15   3   9        4.56       13.68     32.32 o
 -14   3   9       50.29       13.99     25.33 o
 -13   3   9        2.74       55.18     25.13 o
 -12   3   9      236.72      148.37     20.44 o
 -11   3   9      498.09      521.66     22.80 o
 -10   3   9     1918.22     1757.02     32.06 o
  -9   3   9     3111.04     2956.74     50.39 o
  -8   3   9     2621.33     2282.08     29.54 o
  -7   3   9      742.63      833.98     21.60 o
  -6   3   9      895.62      785.07     22.56 o
  -5   3   9      792.66      618.45     20.65 o
  -4   3   9     5904.31     5871.38     69.68 o
  -3   3   9     1258.29     1187.18     22.03 o
  -2   3   9     2781.21     2762.06     36.97 o
  -1   3   9      299.95      312.16     23.31 o
   0   3   9      249.81      244.31     19.57 o
   1   3   9      341.14      317.68     27.24 o
   2   3   9       15.20       36.49     22.54 o
   3   3   9      118.23      158.18     20.68 o
   4   3   9      318.61      342.70     25.90 o
   5   3   9      454.93      457.07     32.92 o
   6   3   9     1607.87     1620.88     44.15 o
   7   3   9      238.21      243.37     23.91 o
   8   3   9      133.61      152.28     20.13 o
   9   3   9       42.02       40.25     31.37 o
  10   3   9      123.78      101.33     19.19 o
  11   3   9        9.16       40.77     25.91 o
  12   3   9      137.51      174.92     20.04 o
  13   3   9       19.84       72.96     26.19 o
  14   3   9       25.69       65.00     38.54 o
 -22   4   9       14.01       11.96     25.35 o
 -21   4   9       20.28       66.07     22.37 o
 -20   4   9       15.89       -3.11     23.75 o
 -19   4   9       16.74       14.60     23.18 o
 -18   4   9      221.58      281.36     22.80 o
 -17   4   9       63.29      116.96     26.42 o
 -16   4   9       92.03       65.75     30.51 o
 -15   4   9      474.94      339.24     26.73 o
 -14   4   9      333.43      319.83     38.75 o
 -13   4   9      601.52      576.65     30.80 o
 -12   4   9      929.69      841.70     25.24 o
 -11   4   9     3694.36     3282.27    109.10 o
 -10   4   9     1038.39      950.38     25.57 o
  -9   4   9      164.56      174.93     27.77 o
  -8   4   9     5346.10     5214.74     36.80 o
  -7   4   9     7432.10     7425.44    137.60 o
  -6   4   9     2577.96     2676.96     40.04 o
  -5   4   9     2118.29     2226.38     37.24 o
  -4   4   9        6.73       29.80     18.60 o
  -3   4   9     1661.70     1697.62     25.35 o
  -2   4   9     1126.97      991.08     21.80 o
  -1   4   9     1478.73     1510.96     40.25 o
   0   4   9     1022.05     1044.07     23.51 o
   1   4   9      290.33      289.48     22.37 o
   2   4   9      560.50      608.57     26.10 o
   3   4   9     1063.43      843.70     25.56 o
   4   4   9     1083.60      973.55     22.94 o
   5   4   9      721.54      638.56     25.69 o
   6   4   9       67.74       74.30     21.50 o
   7   4   9      400.83      371.56     21.13 o
   8   4   9      735.90      662.83     38.52 o
   9   4   9     1588.24     1637.44     25.32 o
  10   4   9       36.89       50.40     21.91 o
  11   4   9        1.97      -25.05     26.62 o
  12   4   9      118.34       89.09     21.84 o
  13   4   9      143.31       86.25     28.19 o
 -21   5   9       10.66       33.41     24.87 o
 -20   5   9        0.64       31.34     27.30 o
 -19   5   9        9.61       14.19     24.30 o
 -18   5   9       30.13       39.90     27.04 o
 -17   5   9       60.95       51.26     30.88 o
 -16   5   9      347.05      303.54     31.47 o
 -15   5   9        1.52       -4.06     25.79 o
 -14   5   9      182.26      209.41     27.09 o
 -13   5   9      115.65      195.96     20.90 o
 -12   5   9        0.53        1.07     20.54 o
 -11   5   9       19.04       37.19     21.57 o
 -10   5   9      149.30      209.28     27.16 o
  -9   5   9       15.01        7.71     34.09 o
  -8   5   9     1724.67     1782.95     41.55 o
  -7   5   9     2484.47     2821.22     38.24 o
  -6   5   9      196.17      180.86     38.75 o
  -5   5   9     2069.97     1938.32     74.62 o
  -4   5   9     3485.77     3610.91     49.34 o
  -3   5   9     1329.21     1344.64     24.71 o
  -2   5   9     1366.69     1465.54     24.44 o
  -1   5   9      158.25      177.54     20.61 o
   0   5   9       44.95       49.39     20.39 o
   1   5   9      586.93      509.76     21.43 o
   2   5   9      267.65      201.60     20.63 o
   3   5   9      886.59      920.07     22.15 o
   4   5   9     1024.29     1081.23     23.66 o
   5   5   9      942.01      814.92     24.39 o
   6   5   9      334.52      325.67     20.09 o
   7   5   9        1.70        3.03     21.30 o
   8   5   9       33.92       37.31     30.01 o
   9   5   9       27.70       16.61     23.90 o
  10   5   9       36.60       41.75     26.68 o
  11   5   9        1.68       -7.85     23.89 o
  12   5   9       13.95       81.21     55.31 o
 -21   6   9       14.86      -29.01     29.01 o
 -20   6   9       23.42       76.40     33.48 o
 -19   6   9       40.10       60.35     23.42 o
 -18   6   9       13.95        3.31     22.34 o
 -17   6   9       17.18        7.12     26.47 o
 -16   6   9       12.59       43.92     27.29 o
 -15   6   9      496.53      486.95     36.75 o
 -14   6   9       89.01      120.69     28.31 o
 -13   6   9      101.00       95.02     22.22 o
 -12   6   9     1121.31     1105.40     36.01 o
 -11   6   9      186.84      245.66     41.37 o
 -10   6   9       37.70       11.24     23.20 o
  -9   6   9        0.16       16.50     39.72 o
  -8   6   9        4.44       23.68     53.29 o
  -7   6   9      300.32      303.69     33.14 o
  -6   6   9     1468.03     1507.39     27.41 o
  -5   6   9     3859.28     3851.32    159.18 o
  -4   6   9     1601.89     1708.03     26.62 o
  -3   6   9      472.11      550.26     27.59 o
  -2   6   9     1167.84     1276.12     25.11 o
  -1   6   9      102.61      112.14     27.36 o
   0   6   9     2534.38     2557.10     46.09 o
   1   6   9     4085.34     4221.97     70.69 o
   2   6   9     2125.96     2170.08     50.27 o
   3   6   9      165.76      210.78     20.07 o
   4   6   9      293.42      360.27     30.79 o
   5   6   9     1136.54     1181.08     47.65 o
   6   6   9      113.37      146.00     22.79 o
   7   6   9       95.96       66.24     22.34 o
   8   6   9        0.98        8.03     26.68 o
   9   6   9       50.87       42.65     25.75 o
  10   6   9       10.17        3.97     51.00 o
  11   6   9       51.01       57.13     24.41 o
  12   6   9       43.69       72.44     22.87 o
 -20   7   9        4.45       21.27     22.97 o
 -19   7   9       13.61       59.28     27.99 o
 -18   7   9       53.18       33.24     30.33 o
 -17   7   9       48.40       49.08     32.43 o
 -16   7   9       16.95       58.41     42.29 o
 -15   7   9        7.15       13.14     29.32 o
 -14   7   9        5.92       80.19     48.21 o
 -13   7   9       68.44      125.42     34.68 o
 -12   7   9        2.04        5.39     24.24 o
 -11   7   9      356.72      334.27     48.59 o
 -10   7   9      600.89      497.51     34.31 o
  -9   7   9      549.09      589.04     33.14 o
  -8   7   9        6.33       39.25     22.32 o
  -7   7   9      791.69      766.12     25.10 o
  -6   7   9        2.80        5.07     25.61 o
  -5   7   9      899.40      940.45     30.98 o
  -4   7   9     1499.30     1423.06     24.47 o
  -3   7   9       59.14       96.86     21.18 o
  -2   7   9     6754.58     6537.72    111.56 o
  -1   7   9      351.37      334.53     20.27 o
   0   7   9      780.31      778.15     28.59 o
   1   7   9       57.44       58.44     17.14 o
   2   7   9      627.31      619.41     26.86 o
   3   7   9      669.86      688.47     29.86 o
   4   7   9       35.96      109.09     26.31 o
   5   7   9      306.92      287.78     28.42 o
   6   7   9        1.03       30.74     20.89 o
   7   7   9        1.87       85.87     22.65 o
   8   7   9      129.72       95.85     27.52 o
   9   7   9      198.83      217.24     26.75 o
  10   7   9        0.68       33.05     24.46 o
  11   7   9        0.13       34.62     26.70 o
 -19   8   9        0.12       36.36     25.33 o
 -18   8   9        2.15      -24.57     27.47 o
 -17   8   9       28.97       54.02     31.63 o
 -16   8   9        3.30       35.57     35.57 o
 -15   8   9        3.14       21.27     49.87 o
 -14   8   9      104.06      124.95     48.83 o
 -13   8   9       12.37       29.38     23.61 o
 -12   8   9       44.40       30.89     29.18 o
 -11   8   9      329.36      302.78     28.33 o
 -10   8   9       11.43       15.62     27.96 o
  -9   8   9        4.64      -20.25     25.77 o
  -8   8   9      241.80      218.15     23.93 o
  -7   8   9       32.80       28.41     32.10 o
  -6   8   9       37.59       97.26     32.69 o
  -5   8   9      929.02     1003.84     30.00 o
  -4   8   9      801.34      820.49     26.17 o
  -3   8   9      302.49      346.54     26.25 o
  -2   8   9      122.39      138.23     24.07 o
  -1   8   9      380.71      373.44     21.85 o
   0   8   9      430.03      453.60     21.26 o
   1   8   9      123.10      170.95     25.17 o
   2   8   9      838.79      795.93     31.39 o
   3   8   9     1083.54     1091.50     25.42 o
   4   8   9      271.66      275.75     21.19 o
   5   8   9       28.31       51.00     21.60 o
   6   8   9       65.69      105.77     20.06 o
   7   8   9        2.28        9.22     21.83 o
   8   8   9       65.77       41.11     20.84 o
   9   8   9       86.53      118.46     47.70 o
  10   8   9        0.24       41.48     22.44 o
 -17   9   9       81.97      166.74     52.22 o
 -16   9   9        5.26      114.94     35.85 o
 -15   9   9       33.82      103.19     50.91 o
 -14   9   9       91.97      129.03     35.92 o
 -13   9   9       17.59       33.17     27.04 o
 -12   9   9       18.10       44.98     24.66 o
 -11   9   9       19.10       15.96     27.98 o
 -10   9   9       43.94       24.41     27.41 o
  -9   9   9        5.79       28.47     23.35 o
  -8   9   9      444.66      411.53     27.66 o
  -7   9   9       31.54       67.62     26.09 o
  -6   9   9      381.17      388.76     27.36 o
  -5   9   9      603.40      701.53     34.59 o
  -4   9   9        8.58       -8.42     27.54 o
  -3   9   9      555.34      530.58     23.51 o
  -2   9   9       38.94       52.87     20.92 o
  -1   9   9      914.77      980.05     35.39 o
   0   9   9        4.72       66.07     22.16 o
   1   9   9        7.33       20.47     22.22 o
   2   9   9      807.91      695.43     20.95 o
   3   9   9      877.35      936.44     51.84 o
   4   9   9        3.21       58.92     22.69 o
   5   9   9        0.26       18.92     22.76 o
   6   9   9      241.08      215.56     27.03 o
   7   9   9        5.23       30.38     24.27 o
   8   9   9        7.01       -8.41     24.34 o
 -15  10   9        8.87      -16.85     35.57 o
 -14  10   9       20.12       18.37     34.05 o
 -13  10   9        3.78      -14.51     48.56 o
 -12  10   9      102.48      128.12     44.62 o
 -11  10   9       40.57       43.72     26.61 o
 -10  10   9        0.57      -12.28     90.24 o
  -9  10   9       34.13       49.25     44.76 o
  -8  10   9       34.26       15.98     30.50 o
  -7  10   9      104.75       95.82     26.89 o
  -6  10   9      505.15      533.84     28.97 o
  -5  10   9      234.95      191.76     24.76 o
  -4  10   9       95.60      127.85     27.70 o
  -3  10   9       47.30       55.08     21.07 o
  -2  10   9       40.80       48.61     25.03 o
  -1  10   9      248.03      280.55     24.98 o
   0  10   9      114.53      119.65     21.86 o
   1  10   9        3.11       24.71     21.83 o
   2  10   9      492.86      456.74     33.66 o
   3  10   9        5.38       23.19     26.99 o
   4  10   9        5.36       -3.34     22.49 o
   5  10   9       67.97      104.05     21.37 o
   6  10   9      263.79      199.64     21.92 o
   7  10   9        0.97       15.22     22.42 o
 -13  11   9       51.22       76.60     50.35 o
 -12  11   9        0.61      -35.61     35.61 o
 -11  11   9       50.68       31.31     29.35 o
 -10  11   9       39.56       41.98     35.89 o
  -9  11   9      189.51      194.61     57.57 o
  -8  11   9       16.93       37.49     28.07 o
  -7  11   9       14.23       16.95     27.97 o
  -6  11   9       29.47      108.10     32.82 o
  -5  11   9        7.70       38.04     24.15 o
  -4  11   9       83.75       69.40     30.53 o
  -3  11   9      202.21      211.17     24.70 o
  -2  11   9        9.91       26.00     22.51 o
  -1  11   9       46.06       41.45     20.14 o
   0  11   9        0.54        5.51     19.63 o
   1  11   9       12.38      -13.02     20.29 o
   2  11   9       84.47      103.71     25.43 o
   3  11   9      146.71      159.94     24.27 o
   4  11   9       24.79       69.22     26.34 o
 -10  12   9        3.01       32.44     33.95 o
  -9  12   9        1.21       -2.03     24.85 o
  -8  12   9       75.40       95.60     30.39 o
  -7  12   9       76.92       75.60     78.29 o
  -6  12   9       62.13       86.41     49.73 o
  -5  12   9        7.68       48.73     34.76 o
  -4  12   9       31.49      119.81     28.24 o
  -3  12   9        2.94       21.93     69.94 o
  -2  12   9       27.73        8.39     24.22 o
  -1  12   9       35.25       46.27     26.98 o
   0  12   9      213.94      212.44     27.03 o
   1  12   9       24.03       27.83     23.30 o
 -23   0  10      127.97       75.11     38.75 o
 -22   0  10        0.63       20.69     38.45 o
 -21   0  10       24.08       77.96     31.49 o
 -20   0  10       27.94       71.58     27.79 o
 -19   0  10      126.85      220.21     33.47 o
 -18   0  10       64.50       56.72     26.32 o
 -17   0  10      107.35      254.52     37.82 o
 -16   0  10     1113.35      988.70     38.57 o
 -15   0  10       57.99       39.09     50.22 o
 -14   0  10        6.15       -8.77     34.40 o
 -13   0  10      295.88      145.74     34.61 o
 -12   0  10     2917.44     2377.13     50.32 o
 -11   0  10      399.18      545.27     25.97 o
 -10   0  10     1913.42     1730.01     62.92 o
  -9   0  10     4370.78     4316.99     79.61 o
  -8   0  10     4733.18     4194.25     90.80 o
  -7   0  10    14806.11    13928.51    250.56 o
  -6   0  10    10554.24    10479.73    145.81 o
  -5   0  10     2837.45     3132.54     40.21 o
  -4   0  10     6536.37     6389.16    101.81 o
  -3   0  10    22066.16    20034.41     67.38 o
  -2   0  10     1227.16     1811.27     35.70 o
  -1   0  10     2783.14     2564.06     53.22 o
   0   0  10       48.25       25.22     27.09 o
   1   0  10     1750.04     1778.50     37.42 o
   2   0  10     1037.39     1070.79     35.08 o
   3   0  10      161.90      182.74     29.74 o
   4   0  10     7760.19     7177.48    221.38 o
   5   0  10       14.39       58.05     50.98 o
   6   0  10      339.48      377.38     37.07 o
   7   0  10     5282.88     5104.66    234.33 o
   8   0  10     4165.94     4118.06    152.30 o
   9   0  10       19.23       76.86     45.76 o
  10   0  10      393.76      356.57     69.83 o
  11   0  10      104.75       67.23     69.52 o
  12   0  10       44.60       58.06     35.61 o
  13   0  10        7.08       46.97     39.63 o
 -23   1  10        0.60       23.81     20.72 o
 -22   1  10       12.12       34.45     27.43 o
 -21   1  10       77.27       71.17     24.79 o
 -20   1  10       43.59       53.41     22.58 o
 -19   1  10       38.29      100.43     41.22 o
 -18   1  10      106.76      130.25     24.16 o
 -17   1  10      147.27      154.06     23.75 o
 -16   1  10      128.17      257.52     36.66 o
 -15   1  10      297.80      132.58     29.75 o
 -14   1  10      341.81      521.98     29.85 o
 -13   1  10      338.13      204.27     24.63 o
 -12   1  10       30.75       58.39     18.83 o
 -11   1  10      189.16      146.17     20.57 o
 -10   1  10      471.19      393.51     26.57 o
  -9   1  10     7174.06     6638.21    107.09 o
  -8   1  10      836.44      951.00     22.45 o
  -7   1  10      278.38      311.23     19.08 o
  -6   1  10    26898.67    26675.83    161.97 o
  -5   1  10     5019.21     4847.47     32.09 o
  -4   1  10     6096.01     6130.21     66.77 o
  -3   1  10     1156.54     1213.89     25.15 o
  -2   1  10       27.10       21.83     18.38 o
  -1   1  10     1706.10     1932.09     35.00 o
   0   1  10      324.36      343.57     18.18 o
   1   1  10       40.13       80.30     18.81 o
   2   1  10     1606.03     1612.01     22.48 o
   3   1  10      660.54      669.93     21.76 o
   4   1  10      273.16      291.51     19.65 o
   5   1  10     2113.29     2008.54     69.83 o
   6   1  10        4.67       23.91     21.12 o
   7   1  10      143.76      143.34     27.94 o
   8   1  10      551.11      525.80     20.06 o
   9   1  10       30.55       49.50     27.58 o
  10   1  10      291.10      237.42     22.70 o
  11   1  10       29.53       39.62     29.31 o
  12   1  10        0.25      -14.01     27.44 o
  13   1  10        6.64       44.53     23.11 o
 -23   2  10        0.40       12.78     30.00 o
 -22   2  10        4.56       44.26     24.62 o
 -21   2  10       16.19       33.08     20.66 o
 -20   2  10      303.89      288.64     24.55 o
 -19   2  10       13.34       38.73     21.68 o
 -18   2  10       70.59       73.39     21.87 o
 -17   2  10      258.73      281.79     19.11 o
 -16   2  10        3.39        9.50     30.19 o
 -15   2  10     1285.51     1338.83     56.45 o
 -14   2  10      160.72      158.47     23.12 o
 -13   2  10      681.91      727.14     21.27 o
 -12   2  10        6.58       32.74     20.45 o
 -11   2  10      580.80      608.97     23.48 o
 -10   2  10       44.48       32.74     18.08 o
  -9   2  10     1571.84     1678.64     24.88 o
  -8   2  10      896.09      898.69     24.25 o
  -7   2  10     3770.18     4022.05     31.62 o
  -6   2  10     1276.43     1450.89     23.19 o
  -5   2  10     2032.78     2389.86     25.44 o
  -4   2  10     5002.74     5453.53     55.56 o
  -3   2  10       91.52      102.39     17.11 o
  -2   2  10      307.45      307.42     16.99 o
  -1   2  10     1854.08     1782.57     24.60 o
   0   2  10    11734.80    11349.66    157.38 o
   1   2  10     2240.85     2080.27     68.39 o
   2   2  10     2813.33     2762.82     59.43 o
   3   2  10       51.55       73.27     20.56 o
   4   2  10      669.46      767.13     30.39 o
   5   2  10     4194.98     4279.44    124.17 o
   6   2  10      217.82      213.62     21.32 o
   7   2  10       97.56      121.06     21.89 o
   8   2  10      313.55      319.24     19.46 o
   9   2  10       22.33       31.55     20.25 o
  10   2  10      193.24      218.68     24.58 o
  11   2  10       44.87       80.35     27.17 o
  12   2  10       55.44       14.84     25.04 o
  13   2  10       26.37       15.37     23.41 o
 -22   3  10       33.33       27.55     42.41 o
 -21   3  10       84.89      115.34     37.79 o
 -20   3  10        7.30       21.82     24.09 o
 -19   3  10       60.57       85.44     21.93 o
 -18   3  10        8.98        7.75     21.51 o
 -17   3  10       44.13       36.20     29.21 o
 -16   3  10        2.04       36.85     25.08 o
 -15   3  10      659.92      586.06     31.07 o
 -14   3  10      198.13      214.09     20.28 o
 -13   3  10     1496.68     1519.00     25.50 o
 -12   3  10     2460.00     2377.71     29.97 o
 -11   3  10       10.19       15.44     32.94 o
 -10   3  10     3999.02     4104.82     32.94 o
  -9   3  10      815.58      799.49     23.67 o
  -8   3  10      953.67      922.42     23.39 o
  -7   3  10      949.73      991.63     23.65 o
  -6   3  10      309.25      317.48     19.47 o
  -5   3  10     4293.13     4430.77     30.68 o
  -4   3  10       19.56       41.51     17.15 o
  -3   3  10     5633.00     5829.86     80.45 o
  -2   3  10     8129.98     8290.73     97.28 o
  -1   3  10     1889.38     2030.23     35.23 o
   0   3  10      625.21      762.03     19.76 o
   1   3  10      436.38      437.44     19.07 o
   2   3  10      859.04      804.20     20.62 o
   3   3  10     1110.80     1064.84     22.32 o
   4   3  10      503.45      498.72     21.96 o
   5   3  10      194.95      205.85     19.97 o
   6   3  10      445.54      478.72     21.85 o
   7   3  10        1.37       -0.01     20.88 o
   8   3  10      232.33      251.99     34.79 o
   9   3  10      238.85      266.04     26.10 o
  10   3  10        2.13       44.06     22.53 o
  11   3  10       12.37       19.29     19.20 o
  12   3  10       36.87       89.76     21.52 o
  13   3  10       30.82       30.15     23.13 o
 -22   4  10        6.34       -1.58     27.81 o
 -21   4  10        0.64       52.57     23.90 o
 -20   4  10       87.77      115.49     22.23 o
 -19   4  10      216.60      237.63     25.15 o
 -18   4  10       11.49       45.49     30.18 o
 -17   4  10       17.66       24.96     29.83 o
 -16   4  10      340.79      330.82     25.98 o
 -15   4  10      125.01      115.38     30.05 o
 -14   4  10       84.75       88.65     23.07 o
 -13   4  10      197.00      234.86     20.89 o
 -12   4  10      212.72      207.40     27.03 o
 -11   4  10      136.58      116.17     22.54 o
 -10   4  10      875.57      917.31     25.11 o
  -9   4  10      902.29      849.25     22.96 o
  -8   4  10      420.84      447.58     27.44 o
  -7   4  10      112.78      103.25     22.05 o
  -6   4  10       34.61       37.86     25.21 o
  -5   4  10      913.03      877.09     21.68 o
  -4   4  10      218.60      167.66     23.04 o
  -3   4  10      471.55      530.17     20.49 o
  -2   4  10      705.25      700.34     21.40 o
  -1   4  10      231.91      252.58     18.62 o
   0   4  10       11.70       28.94     18.96 o
   1   4  10       39.32       71.69     20.54 o
   2   4  10       24.85       16.10     20.18 o
   3   4  10       15.67      -17.24     20.71 o
   4   4  10     1025.11     1035.38     21.76 o
   5   4  10       73.49       70.64     23.16 o
   6   4  10      123.06      175.59     20.04 o
   7   4  10        2.86        2.18     27.76 o
   8   4  10       33.04       67.98     18.64 o
   9   4  10       17.31       -2.26     21.98 o
  10   4  10      145.27      149.70     31.22 o
  11   4  10       33.01       66.06     23.01 o
  12   4  10       43.23       65.34     27.19 o
 -21   5  10       42.40       37.94     27.87 o
 -20   5  10       36.43       54.21     24.11 o
 -19   5  10        0.11       59.58     42.35 o
 -18   5  10       24.85       68.33     30.34 o
 -17   5  10      111.54      114.28     30.84 o
 -16   5  10      550.37      484.87     27.98 o
 -15   5  10        1.55        9.88     31.50 o
 -14   5  10        2.73       16.50     25.31 o
 -13   5  10      707.28      711.14     25.68 o
 -12   5  10      423.96      453.12     29.49 o
 -11   5  10       97.14      174.06     33.60 o
 -10   5  10      660.79      669.19     34.00 o
  -9   5  10     1814.81     1711.17     88.31 o
  -8   5  10        7.95       23.78     26.23 o
  -7   5  10       77.31       53.49     23.26 o
  -6   5  10     3603.30     3647.29    115.98 o
  -5   5  10      369.84      416.76     23.48 o
  -4   5  10       85.54       98.91     20.98 o
  -3   5  10     5409.04     5263.56     32.70 o
  -2   5  10     2527.33     2382.29     38.53 o
  -1   5  10      386.61      403.88     25.43 o
   0   5  10      266.19      301.06     23.52 o
   1   5  10     1373.61     1380.49     25.43 o
   2   5  10     1452.97     1563.07     45.21 o
   3   5  10     1981.11     1951.09     56.72 o
   4   5  10       40.56       54.65     25.79 o
   5   5  10      719.31      696.56     37.29 o
   6   5  10       55.93       56.97     23.20 o
   7   5  10      808.42      782.98     55.35 o
   8   5  10        2.39        3.27     36.78 o
   9   5  10      254.57      299.31     32.62 o
  10   5  10       18.85       14.22     24.06 o
  11   5  10      169.16      197.43     31.52 o
  12   5  10        0.15        8.09     25.67 o
 -21   6  10        5.60       33.66     25.55 o
 -20   6  10       12.89       30.45     22.79 o
 -19   6  10      110.04       58.39     23.47 o
 -18   6  10        3.78       -7.83     26.52 o
 -17   6  10        4.18       11.35     27.69 o
 -16   6  10       91.83      124.16     28.66 o
 -15   6  10        5.02       29.77     28.06 o
 -14   6  10       46.79       29.52     29.47 o
 -13   6  10        0.43       47.33     23.72 o
 -12   6  10       35.97       48.10     28.10 o
 -11   6  10       58.19       46.94     23.34 o
 -10   6  10      887.12      905.13     54.50 o
  -9   6  10       24.00       29.40     32.16 o
  -8   6  10      807.34      756.63     35.02 o
  -7   6  10        7.65      -32.04     32.04 o
  -6   6  10      254.80      305.86     23.83 o
  -5   6  10       23.67       42.03     22.37 o
  -4   6  10      986.43      896.03     45.12 o
  -3   6  10      774.61      839.37     28.51 o
  -2   6  10       62.88       61.74     20.65 o
  -1   6  10      103.43      131.82     19.28 o
   0   6  10     3187.84     3184.60     36.82 o
   1   6  10     2697.73     2627.66     88.59 o
   2   6  10      189.60      160.79     21.43 o
   3   6  10      149.35      170.65     20.35 o
   4   6  10     1397.01     1495.55     49.07 o
   5   6  10       27.00       76.07     24.73 o
   6   6  10      271.25      236.04     24.18 o
   7   6  10        2.88       26.85     21.27 o
   8   6  10        1.12       46.18     29.95 o
   9   6  10        7.81       28.42     24.35 o
  10   6  10        2.57       71.41     26.75 o
  11   6  10       41.26       38.31     25.10 o
 -20   7  10        1.72       58.37     30.27 o
 -19   7  10        2.84       -4.21     25.47 o
 -18   7  10        4.05       35.47     29.20 o
 -17   7  10       30.95        8.72     28.21 o
 -16   7  10        1.35       70.08     40.45 o
 -15   7  10       39.70       62.92     35.78 o
 -14   7  10      136.29      115.11     24.08 o
 -13   7  10        7.26      -28.13     28.13 o
 -12   7  10        0.25       54.34     55.29 o
 -11   7  10      487.80      491.29     25.57 o
 -10   7  10      297.09      273.27     49.77 o
  -9   7  10      797.29      727.88     29.57 o
  -8   7  10      556.72      557.53     24.82 o
  -7   7  10     2203.91     1960.87     29.74 o
  -6   7  10       26.92       53.73     44.90 o
  -5   7  10     2679.74     2592.96     32.56 o
  -4   7  10     1685.94     1780.79     29.66 o
  -3   7  10     1062.03     1142.44     24.94 o
  -2   7  10       81.01       81.54     22.31 o
  -1   7  10     2179.38     2175.01     70.27 o
   0   7  10      227.80      275.04     24.25 o
   1   7  10        3.64       33.03     23.71 o
   2   7  10        1.11       27.01     28.97 o
   3   7  10      557.58      569.68     41.37 o
   4   7  10      404.35      409.29     37.58 o
   5   7  10      110.12       88.44     32.29 o
   6   7  10       13.74       20.13     53.42 o
   7   7  10        3.31        7.24     26.99 o
   8   7  10       18.30       62.83     23.87 o
   9   7  10      298.35      283.00     24.97 o
  10   7  10       71.31       44.47     24.78 o
 -19   8  10        0.50       26.59     33.70 o
 -18   8  10        7.97        0.28     54.01 o
 -17   8  10        4.41      -25.76     51.73 o
 -16   8  10       12.85       43.86     34.61 o
 -15   8  10        6.30       25.76     49.25 o
 -14   8  10       19.85       71.48     33.98 o
 -13   8  10        1.06       58.93     28.31 o
 -12   8  10      219.32      188.15     45.21 o
 -11   8  10        1.75       16.73     26.96 o
 -10   8  10      312.37      322.60     68.07 o
  -9   8  10        4.60       24.40     22.59 o
  -8   8  10      816.96      776.62     29.31 o
  -7   8  10      348.87      416.00     77.60 o
  -6   8  10      350.62      451.48     28.56 o
  -5   8  10      435.78      548.87     27.80 o
  -4   8  10      549.57      462.95     29.90 o
  -3   8  10      242.69      237.23     22.70 o
  -2   8  10     3370.61     3317.47     88.61 o
  -1   8  10      145.11      186.08     21.92 o
   0   8  10      195.89      223.85     21.76 o
   1   8  10       55.57       57.95     34.30 o
   2   8  10      294.34      263.52     20.32 o
   3   8  10     1103.39      864.37     36.29 o
   4   8  10        8.62       22.89     21.57 o
   5   8  10        1.37       11.49     24.72 o
   6   8  10      685.45      623.47     25.12 o
   7   8  10      102.26      101.21     21.71 o
   8   8  10      154.97      180.71     27.72 o
   9   8  10       60.68       52.06     20.91 o
 -17   9  10       11.91      -37.02     37.02 o
 -16   9  10        4.99      -50.84     50.84 o
 -15   9  10       31.82       73.01     35.30 o
 -14   9  10       52.01       78.00     85.61 o
 -13   9  10        2.75       29.53     28.01 o
 -12   9  10        2.03       20.18     24.14 o
 -11   9  10        4.60       36.11     72.63 o
 -10   9  10      235.49      272.99     33.39 o
  -9   9  10      216.42      217.20     27.12 o
  -8   9  10       10.66       51.40     45.66 o
  -7   9  10      202.44      151.96     24.20 o
  -6   9  10       31.98       37.35     33.01 o
  -5   9  10      560.89      521.75     27.84 o
  -4   9  10       61.17       60.13     29.51 o
  -3   9  10       14.19        8.14     23.08 o
  -2   9  10       92.38      125.87     23.07 o
  -1   9  10      180.27      197.78     22.09 o
   0   9  10      271.92      241.24     22.75 o
   1   9  10       63.03      145.64     22.55 o
   2   9  10      160.45      154.84     20.75 o
   3   9  10     1050.99     1015.02     22.17 o
   4   9  10      231.71      211.16     21.81 o
   5   9  10      131.96       96.94     28.52 o
   6   9  10       34.75       64.51     23.60 o
   7   9  10      103.82       99.04     27.48 o
 -15  10  10       52.74       17.27     35.43 o
 -14  10  10        1.98       29.63     50.22 o
 -13  10  10        0.63      -21.99     28.85 o
 -12  10  10       42.42       98.79     29.46 o
 -11  10  10      128.36      138.15     23.49 o
 -10  10  10       13.27       87.00     34.38 o
  -9  10  10       12.45       16.86     34.52 o
  -8  10  10        4.28       20.43     27.07 o
  -7  10  10       35.22       74.58     30.36 o
  -6  10  10        2.23      -32.89     32.89 o
  -5  10  10       11.21       24.01     26.64 o
  -4  10  10       65.32      108.20     23.93 o
  -3  10  10       69.45       73.08     23.39 o
  -2  10  10        3.97       30.49     21.70 o
  -1  10  10       78.54       77.71     22.25 o
   0  10  10      475.47      440.12     23.44 o
   1  10  10      285.32      273.10     21.02 o
   2  10  10      128.81       99.01     20.64 o
   3  10  10        0.05        1.04     21.29 o
   4  10  10       46.65       58.16     20.73 o
   5  10  10        7.27       24.34     23.18 o
   6  10  10       14.88       25.72     23.68 o
 -13  11  10        7.08        2.00     29.02 o
 -12  11  10       43.74       77.55     57.81 o
 -11  11  10        9.87      -26.35     39.85 o
 -10  11  10       14.02       42.34     53.63 o
  -9  11  10       88.50       75.50     25.92 o
  -8  11  10        0.13      -23.49     23.49 o
  -7  11  10      107.21       98.27     38.96 o
  -6  11  10       51.72       90.11     36.68 o
  -5  11  10        3.45       -5.33     27.56 o
  -4  11  10       20.47        6.84     34.32 o
  -3  11  10       83.98       54.97     24.68 o
  -2  11  10       46.59       48.27     22.91 o
  -1  11  10       18.88      -15.49     20.62 o
   0  11  10        9.35       40.96     19.98 o
   1  11  10        0.19       14.60     22.31 o
   2  11  10        0.12       15.79     21.87 o
   3  11  10       23.36       10.80     23.02 o
  -9  12  10        8.96      -28.61     60.68 o
  -8  12  10       98.71       96.78    133.24 o
  -7  12  10        2.20      100.92     35.47 o
  -6  12  10        9.23       12.75     28.95 o
  -5  12  10        0.83      -13.81     24.37 o
  -4  12  10       32.74       64.69     35.17 o
  -3  12  10       26.33       26.96     28.26 o
  -2  12  10        8.06       49.71     28.67 o
  -1  12  10       47.93       53.47     24.11 o
 -23   1  11        0.01       48.75     24.99 o
 -22   1  11        0.57       -5.08     22.44 o
 -21   1  11        3.32      -22.38     22.38 o
 -20   1  11       47.37       52.74     23.91 o
 -19   1  11        6.75        4.16     21.93 o
 -18   1  11      327.12      277.77     27.13 o
 -17   1  11      490.78      456.04     27.42 o
 -16   1  11        4.44        2.28     29.37 o
 -15   1  11      316.21      361.89     29.36 o
 -14   1  11     1251.13     1255.05     26.09 o
 -13   1  11     1853.35     1875.67     57.43 o
 -12   1  11       26.59       12.30     20.66 o
 -11   1  11      378.14      364.09     20.16 o
 -10   1  11     6835.98     7000.47     77.35 o
  -9   1  11      614.34      655.58     29.61 o
  -8   1  11       21.42       29.15     18.04 o
  -7   1  11      934.62     1032.92     29.79 o
  -6   1  11     5246.86     5629.11     58.08 o
  -5   1  11       55.45       74.57     16.86 o
  -4   1  11     2077.01     2210.03     23.50 o
  -3   1  11     1358.10     1419.77     23.36 o
  -2   1  11     6239.66     6372.83     76.27 o
  -1   1  11      634.88      608.84     20.01 o
   0   1  11      212.04      242.90     17.40 o
   1   1  11     1723.42     1847.90     25.00 o
   2   1  11     6135.34     6094.83    120.53 o
   3   1  11     1771.52     1694.74     46.46 o
   4   1  11      627.26      632.69     23.52 o
   5   1  11     1706.45     1737.18     34.28 o
   6   1  11     1624.72     1613.50     24.48 o
   7   1  11      114.36       91.99     21.56 o
   8   1  11        3.79        5.29     19.98 o
   9   1  11       19.75       33.78     25.16 o
  10   1  11        3.46       26.06     48.16 o
  11   1  11       27.25       31.39     24.77 o
  12   1  11        0.73       38.39     22.71 o
 -23   2  11        1.48        2.79     22.95 o
 -22   2  11        4.58       26.60     20.06 o
 -21   2  11       11.22       57.56     22.04 o
 -20   2  11        4.74        5.35     21.80 o
 -19   2  11        0.55       60.22     34.79 o
 -18   2  11        0.58       18.53     22.06 o
 -17   2  11       28.61       72.93     23.06 o
 -16   2  11       37.85       44.93     29.49 o
 -15   2  11      258.57      284.39     30.06 o
 -14   2  11      242.04      191.40     20.39 o
 -13   2  11      399.85      497.32     28.25 o
 -12   2  11        9.10       30.13     20.52 o
 -11   2  11     1740.43     2009.41     54.52 o
 -10   2  11     5916.64     6090.02     95.39 o
  -9   2  11       16.88        6.16     19.87 o
  -8   2  11       76.45      115.09     19.94 o
  -7   2  11     1291.32     1321.54     23.18 o
  -6   2  11      360.28      446.09     21.22 o
  -5   2  11     1652.16     1791.21     22.78 o
  -4   2  11      357.14      386.09     18.00 o
  -3   2  11       64.53       73.40     22.77 o
  -2   2  11     3572.89     3717.15     37.71 o
  -1   2  11     2668.92     2542.92     52.78 o
   0   2  11     2142.64     2038.52     30.36 o
   1   2  11     1308.69     1233.93     39.74 o
   2   2  11     1684.34     1687.48     45.44 o
   3   2  11     6085.18     6353.98     68.16 o
   4   2  11     1557.29     1621.65     49.25 o
   5   2  11       19.07       73.42     19.11 o
   6   2  11        3.15       34.96     23.01 o
   7   2  11      173.01      213.82     38.19 o
   8   2  11        4.62       13.82     21.65 o
   9   2  11       59.57      106.18     31.52 o
  10   2  11       47.71       42.48     40.68 o
  11   2  11        2.58       28.93     23.20 o
  12   2  11        0.67      -21.82     21.82 o
 -23   3  11        0.27      -11.97     27.74 o
 -22   3  11        2.19       42.90     22.51 o
 -21   3  11        9.49       34.60     24.57 o
 -20   3  11        0.81       26.90     32.88 o
 -19   3  11        1.46       17.56     23.48 o
 -18   3  11       12.83       25.58     26.01 o
 -17   3  11      181.61      279.34     30.66 o
 -16   3  11       91.75      141.84     23.26 o
 -15   3  11      221.71       96.59     22.19 o
 -14   3  11      645.48      482.57     23.07 o
 -13   3  11      199.31      230.88     20.27 o
 -12   3  11        3.89        1.04     23.41 o
 -11   3  11      428.15      305.58     23.88 o
 -10   3  11      320.91      259.55     24.02 o
  -9   3  11     2069.14     1979.72     39.88 o
  -8   3  11       11.02       37.79     23.00 o
  -7   3  11     3390.30     3261.19     76.22 o
  -6   3  11     2510.22     2451.28     28.98 o
  -5   3  11     8641.91     8712.54    112.48 o
  -4   3  11     1779.92     1842.49     22.35 o
  -3   3  11      222.95      195.33     22.92 o
  -2   3  11      471.56      423.18     19.64 o
  -1   3  11      794.51      777.97     22.50 o
   0   3  11     1624.32     1780.28     36.94 o
   1   3  11      858.88      842.92     21.82 o
   2   3  11       77.63      116.36     22.23 o
   3   3  11       20.63        2.29     20.77 o
   4   3  11      473.31      426.95     20.21 o
   5   3  11      124.97      127.31     19.55 o
   6   3  11      284.53      277.15     22.21 o
   7   3  11       64.63       63.73     21.95 o
   8   3  11       99.80       84.99     26.01 o
   9   3  11      592.60      588.55     33.54 o
  10   3  11      406.87      425.43     40.26 o
  11   3  11        8.52       31.71     24.53 o
  12   3  11        3.88       23.19     37.43 o
 -22   4  11        2.96       21.28     22.31 o
 -21   4  11        0.06        7.29     24.58 o
 -20   4  11        4.75       32.12     21.66 o
 -19   4  11        0.58        1.39     21.35 o
 -18   4  11        2.11       16.89     28.29 o
 -17   4  11       49.29       60.20     25.70 o
 -16   4  11       28.47       28.25     30.12 o
 -15   4  11        1.82       16.74     25.94 o
 -14   4  11      243.09      321.48     25.92 o
 -13   4  11        4.37       25.52     21.96 o
 -12   4  11      238.49      176.47     20.63 o
 -11   4  11      546.63      521.53     24.18 o
 -10   4  11      372.39      352.88     26.17 o
  -9   4  11      529.41      569.74     22.15 o
  -8   4  11     4908.47     4620.41     88.21 o
  -7   4  11     9750.18     9742.27    130.44 o
  -6   4  11      459.69      547.91     22.91 o
  -5   4  11     1929.26     1722.04     31.51 o
  -4   4  11    11018.66    10399.67    226.02 o
  -3   4  11     6472.84     6433.62     74.28 o
  -2   4  11     2981.94     3119.76     49.59 o
  -1   4  11      286.82      299.03     18.40 o
   0   4  11     1204.28     1267.35     26.90 o
   1   4  11      803.47      833.42     23.35 o
   2   4  11       44.80       11.30     18.81 o
   3   4  11      240.97      192.71     21.30 o
   4   4  11       11.77       29.14     22.20 o
   5   4  11       90.11      108.85     23.31 o
   6   4  11      913.07      877.93     45.76 o
   7   4  11      481.54      505.68     28.81 o
   8   4  11       38.65       91.30     31.83 o
   9   4  11      105.36      125.53     20.96 o
  10   4  11       60.46       61.36     22.91 o
  11   4  11        2.86       23.19     25.00 o
 -21   5  11        2.01      -12.27     30.14 o
 -20   5  11        4.11       30.93     21.88 o
 -19   5  11       18.45       35.31     30.96 o
 -18   5  11       20.18        7.00     30.63 o
 -17   5  11      232.72      305.84     28.39 o
 -16   5  11        2.93       21.13     32.85 o
 -15   5  11        3.40       47.62     21.38 o
 -14   5  11       48.96       64.70     28.00 o
 -13   5  11      208.18      215.47     28.56 o
 -12   5  11       11.81       12.29     24.87 o
 -11   5  11       10.68       13.99     26.75 o
 -10   5  11      575.14      543.18     66.52 o
  -9   5  11      108.79      121.98     42.17 o
  -8   5  11      153.12      180.45     27.04 o
  -7   5  11     1184.04     1114.23     25.04 o
  -6   5  11       64.31       75.53     26.39 o
  -5   5  11       55.79       51.39     25.14 o
  -4   5  11     2454.11     2483.56     56.12 o
  -3   5  11      427.77      566.52     23.68 o
  -2   5  11      678.33      699.68     22.32 o
  -1   5  11       73.93      114.24     21.93 o
   0   5  11     1409.95     1470.67     32.06 o
   1   5  11     1346.71     1499.67     23.41 o
   2   5  11      249.23      248.15     19.54 o
   3   5  11      285.94      269.21     19.77 o
   4   5  11      211.16      169.87     19.27 o
   5   5  11      248.77      211.04     22.88 o
   6   5  11       44.59       75.49     23.56 o
   7   5  11      148.24      134.71     19.14 o
   8   5  11       10.92        7.64     38.31 o
   9   5  11      175.90      175.90     29.62 o
  10   5  11       93.16      116.65     22.50 o
  11   5  11       24.94       26.67     24.42 o
 -21   6  11        4.68       -5.22     22.73 o
 -20   6  11        4.16      -16.18     24.25 o
 -19   6  11       12.83       20.00     33.42 o
 -18   6  11       21.77       56.55     28.67 o
 -17   6  11        4.63       29.24     28.01 o
 -16   6  11       90.69      112.69     36.55 o
 -15   6  11      198.84      127.94     22.27 o
 -14   6  11       21.88        5.16     28.48 o
 -13   6  11        6.43       79.03     34.05 o
 -12   6  11      437.70      539.13     27.28 o
 -11   6  11      327.76      357.19     24.64 o
 -10   6  11      574.51      557.58     64.82 o
  -9   6  11        0.72       11.73     34.98 o
  -8   6  11      182.93      160.72     54.60 o
  -7   6  11       41.04       62.18     31.84 o
  -6   6  11      753.45      716.36     23.69 o
  -5   6  11     1422.58     1415.95     35.76 o
  -4   6  11       37.31       70.29     23.32 o
  -3   6  11      169.86      233.85     27.04 o
  -2   6  11     1372.96     1411.66     26.75 o
  -1   6  11     5495.59     5501.68     93.94 o
   0   6  11     1301.47     1440.08     47.46 o
   1   6  11      237.97      280.78     22.67 o
   2   6  11       37.58      101.02     20.38 o
   3   6  11      103.21      137.16     19.96 o
   4   6  11      230.67      290.72     26.28 o
   5   6  11      420.35      427.79     29.24 o
   6   6  11      222.91      197.18     24.17 o
   7   6  11        0.42      -18.88     30.86 o
   8   6  11       15.32       34.14     23.39 o
   9   6  11        0.35       -3.32     24.18 o
  10   6  11        1.28       14.46     31.71 o
 -20   7  11       32.52       21.66     24.20 o
 -19   7  11        0.15       14.16     29.73 o
 -18   7  11       15.91       -2.93     29.63 o
 -17   7  11        2.13       29.63     35.71 o
 -16   7  11       14.47       46.83     49.73 o
 -15   7  11       15.58       14.69     79.85 o
 -14   7  11      113.71      144.83     33.09 o
 -13   7  11      329.51      351.67     39.89 o
 -12   7  11        0.72       61.92     28.42 o
 -11   7  11      144.58      225.73     27.94 o
 -10   7  11      520.12      548.53     25.75 o
  -9   7  11      183.88      225.91     23.71 o
  -8   7  11      311.87      297.44     27.50 o
  -7   7  11       48.09       69.24     26.09 o
  -6   7  11        4.39       33.29     26.66 o
  -5   7  11      107.10      121.92     23.59 o
  -4   7  11       99.28       94.86     19.18 o
  -3   7  11       16.68       26.12     24.22 o
  -2   7  11      775.91      814.33     27.02 o
  -1   7  11       61.21       81.83     21.33 o
   0   7  11        5.75       39.10     23.19 o
   1   7  11      444.60      413.29     21.22 o
   2   7  11      118.22      128.85     27.26 o
   3   7  11      112.38      124.80     28.93 o
   4   7  11      132.83      142.19     31.87 o
   5   7  11       34.35      -33.51     33.51 o
   6   7  11        0.25        9.98     42.05 o
   7   7  11      109.13       69.73     28.11 o
   8   7  11       33.18       66.57     23.73 o
   9   7  11        4.74       11.09     27.70 o
 -19   8  11       22.81      -26.11     37.85 o
 -18   8  11       49.79      -10.91     38.33 o
 -17   8  11       72.97       18.30     50.98 o
 -16   8  11       34.19       35.43     35.92 o
 -15   8  11        2.95       20.98     48.42 o
 -14   8  11      119.91       65.03     54.12 o
 -13   8  11       44.32       56.04     33.70 o
 -12   8  11       10.13      -11.33     46.59 o
 -11   8  11       29.11       23.18     32.67 o
 -10   8  11        2.35      -30.36     30.36 o
  -9   8  11        3.95       55.06     45.24 o
  -8   8  11        4.61       45.73     56.64 o
  -7   8  11       12.76       21.96     43.65 o
  -6   8  11       98.63      102.74     35.99 o
  -5   8  11       78.44      106.47     32.14 o
  -4   8  11        7.46       20.73     26.44 o
  -3   8  11        0.95       47.54     22.09 o
  -2   8  11       22.56       12.42     21.52 o
  -1   8  11        4.34        6.11     21.22 o
   0   8  11       85.77       96.93     29.42 o
   1   8  11       32.23       34.64     24.57 o
   2   8  11        1.34       10.09     22.08 o
   3   8  11       46.27      106.55     39.63 o
   4   8  11       32.13       25.49     19.95 o
   5   8  11      278.95      340.89     28.77 o
   6   8  11       25.78       20.30     21.81 o
   7   8  11       40.67       32.73     21.83 o
   8   8  11       81.66       71.92     40.25 o
 -17   9  11        9.65       79.78     36.06 o
 -16   9  11        1.73      109.34     50.28 o
 -15   9  11        5.62       59.95     23.81 o
 -14   9  11      185.41      169.17     25.14 o
 -13   9  11       14.62        2.46     37.09 o
 -12   9  11       25.74       43.31     26.90 o
 -11   9  11      105.85      128.11     56.95 o
 -10   9  11       73.33      127.19     27.11 o
  -9   9  11       65.79       73.94     32.28 o
  -8   9  11        0.36      -26.91     26.91 o
  -7   9  11        2.88      -61.65     61.65 o
  -6   9  11        0.77      -27.13     27.13 o
  -5   9  11       85.17      122.91     34.14 o
  -4   9  11       33.78       66.46     26.99 o
  -3   9  11      420.74      396.40     23.28 o
  -2   9  11       90.22       58.93     28.87 o
  -1   9  11        0.28       29.78     25.06 o
   0   9  11      259.07      262.63     22.40 o
   1   9  11      110.03      113.13     22.43 o
   2   9  11      284.82      314.63     23.75 o
   3   9  11      159.11      179.61     19.97 o
   4   9  11        0.28       -6.68     21.24 o
   5   9  11        4.04       19.94     19.83 o
   6   9  11      338.74      312.54     20.33 o
 -15  10  11        0.38       25.35     51.39 o
 -14  10  11       22.81       33.22     25.10 o
 -13  10  11        0.11       41.16     27.56 o
 -12  10  11       35.16       42.25     28.61 o
 -11  10  11      140.53       91.92     52.67 o
 -10  10  11       68.46       64.10     43.38 o
  -9  10  11      112.34      120.52     49.94 o
  -8  10  11        1.79       40.79     34.27 o
  -7  10  11        7.50       75.42     33.07 o
  -6  10  11        0.31      -24.05     24.05 o
  -5  10  11        2.33       -7.40     23.84 o
  -4  10  11        9.00        0.74     29.67 o
  -3  10  11       76.69       86.44     23.37 o
  -2  10  11      148.61      196.47     21.52 o
  -1  10  11      485.02      440.21     20.90 o
   0  10  11       41.17       53.03     20.48 o
   1  10  11       29.67       55.28     22.07 o
   2  10  11      179.78      186.79     20.15 o
   3  10  11      386.00      341.68     22.86 o
   4  10  11       12.38       59.93     23.42 o
 -13  11  11       23.76       20.57     25.83 o
 -12  11  11        0.84       35.36     24.56 o
 -11  11  11       18.58       39.65     28.63 o
 -10  11  11       11.68       44.78     28.55 o
  -9  11  11       75.09       55.04     35.18 o
  -8  11  11        0.65       34.06     34.52 o
  -7  11  11       11.88       36.76     55.08 o
  -6  11  11      285.35      294.39     47.76 o
  -5  11  11      111.23      125.62     35.00 o
  -4  11  11      136.17      186.73     27.89 o
  -3  11  11        4.96       32.92     29.11 o
  -2  11  11      128.48       95.96     23.95 o
  -1  11  11      106.87      106.65     23.05 o
   0  11  11      101.14      111.54     22.59 o
   1  11  11        5.70       32.09     22.87 o
   2  11  11        3.21        1.56     26.09 o
  -8  12  11       55.86       87.17     28.54 o
  -7  12  11       76.76      138.80     60.75 o
  -6  12  11       19.13       76.26     29.11 o
  -5  12  11       58.28       65.24     29.15 o
  -4  12  11       62.51       51.74     29.67 o
  -3  12  11      303.70      264.92     41.86 o
 -23   0  12        3.98      -18.23     28.38 o
 -22   0  12        2.49       19.54     39.47 o
 -21   0  12        8.75        0.15     31.31 o
 -20   0  12       30.24       58.32     30.59 o
 -19   0  12      152.01      192.17     37.17 o
 -18   0  12       39.31       65.43     26.65 o
 -17   0  12       46.87      105.27     48.76 o
 -16   0  12     1689.03     1750.49     43.86 o
 -15   0  12      142.09      317.04     50.56 o
 -14   0  12       63.08      163.43     27.69 o
 -13   0  12       32.69      125.87     33.04 o
 -12   0  12     7849.85     7111.54    250.28 o
 -11   0  12      364.01      331.78     33.53 o
 -10   0  12     1892.98     1876.56     62.54 o
  -9   0  12    17475.69    17136.14     65.94 o
  -8   0  12     5831.06     5851.74    140.35 o
  -7   0  12       87.91      149.13     32.01 o
  -6   0  12      190.96      163.80     23.08 o
  -5   0  12     2705.70     2431.15     98.77 o
  -4   0  12    15911.48    15107.89    442.34 o
  -3   0  12     7678.71     7521.83    256.33 o
  -2   0  12       40.30       71.68     25.94 o
  -1   0  12       19.48       16.23     28.73 o
   0   0  12     4281.53     4187.53     37.90 o
   1   0  12      445.37      472.84     35.34 o
   2   0  12       32.43       49.98     24.93 o
   3   0  12     3068.31     2910.08     70.87 o
   4   0  12       26.67       57.39     28.79 o
   5   0  12     3120.48     2904.55    140.29 o
   6   0  12        8.95       37.25     51.29 o
   7   0  12      186.99      179.59     29.94 o
   8   0  12      108.49      128.72     48.21 o
   9   0  12      142.55      202.39     82.51 o
  10   0  12        9.78      -29.72     39.99 o
  11   0  12      458.67      461.01     34.79 o
 -23   1  12        2.41       52.68     23.09 o
 -22   1  12       63.84       46.53     20.42 o
 -21   1  12       82.63       81.35     24.41 o
 -20   1  12       54.85       61.15     24.38 o
 -19   1  12       47.85       84.20     22.25 o
 -18   1  12       52.39       31.72     41.78 o
 -17   1  12      197.21      270.67     30.23 o
 -16   1  12      160.88      207.62     36.49 o
 -15   1  12      101.83       46.22     21.38 o
 -14   1  12      244.80      277.68     24.98 o
 -13   1  12        4.26       18.66     19.21 o
 -12   1  12     1480.57     1300.50     25.86 o
 -11   1  12      476.39      384.54     21.08 o
 -10   1  12     1430.95     1669.41     22.32 o
  -9   1  12      162.22      160.75     20.29 o
  -8   1  12     1603.65     1560.67     33.06 o
  -7   1  12     1076.30     1079.12     22.33 o
  -6   1  12     2223.50     2220.59     49.13 o
  -5   1  12      489.70      438.45     20.50 o
  -4   1  12      933.99     1015.12     23.40 o
  -3   1  12     2499.93     2484.99     25.11 o
  -2   1  12     3167.30     3035.15     25.01 o
  -1   1  12      266.48      295.15     17.62 o
   0   1  12     3543.45     3660.22     34.86 o
   1   1  12       27.82       48.10     21.70 o
   2   1  12     1526.49     1534.05     21.59 o
   3   1  12       22.81       51.33     33.59 o
   4   1  12       73.58       33.89     21.95 o
   5   1  12      131.12      105.42     21.47 o
   6   1  12      338.11      329.78     26.98 o
   7   1  12       81.12      127.52     26.10 o
   8   1  12       91.31       90.32     20.61 o
   9   1  12        7.83       18.19     39.95 o
  10   1  12        1.27      -23.97     27.91 o
  11   1  12        0.24       25.17     20.31 o
 -23   2  12       12.28       -1.05     25.28 o
 -22   2  12       32.35       54.57     20.40 o
 -21   2  12       10.97       49.65     30.10 o
 -20   2  12       87.87       66.22     24.20 o
 -19   2  12        3.57       12.70     26.37 o
 -18   2  12      117.39      134.57     27.40 o
 -17   2  12      232.89      183.15     26.07 o
 -16   2  12       57.21       92.94     23.56 o
 -15   2  12     1087.60      928.61     23.91 o
 -14   2  12      388.89      260.96     21.52 o
 -13   2  12     2121.05     2223.84     45.31 o
 -12   2  12     1016.67     1108.09     23.06 o
 -11   2  12     4263.60     4300.48     89.92 o
 -10   2  12      470.82      473.81     21.10 o
  -9   2  12      255.60      213.13     18.34 o
  -8   2  12     3627.71     3320.94     32.98 o
  -7   2  12      325.09      248.26     18.51 o
  -6   2  12       75.28      132.91     19.41 o
  -5   2  12      252.31      349.71     17.82 o
  -4   2  12      513.55      562.06     19.96 o
  -3   2  12      181.33      218.22     16.29 o
  -2   2  12      434.30      497.37     21.48 o
  -1   2  12     5040.96     5332.07     35.02 o
   0   2  12     3010.62     2947.42     92.55 o
   1   2  12        4.58       19.21     18.01 o
   2   2  12      737.50      765.31     20.38 o
   3   2  12     7934.94     7848.78    206.85 o
   4   2  12      860.13      829.48     39.97 o
   5   2  12      793.30      702.27     39.00 o
   6   2  12       36.90       39.64     19.39 o
   7   2  12        2.94       45.28     23.39 o
   8   2  12       59.55      104.57     24.12 o
   9   2  12      169.47      158.22     20.97 o
  10   2  12       32.90       51.30     21.16 o
  11   2  12        0.55       21.92     25.58 o
 -23   3  12       20.81       47.38     21.30 o
 -22   3  12       15.49       -0.75     21.21 o
 -21   3  12      215.04      227.43     22.52 o
 -20   3  12      112.52       94.40     24.43 o
 -19   3  12        0.34      -18.39     30.66 o
 -18   3  12      206.14      197.01     24.93 o
 -17   3  12       35.59       45.53     25.86 o
 -16   3  12      252.90      245.82     26.61 o
 -15   3  12        5.62       56.82     19.95 o
 -14   3  12     1140.11     1126.76     25.10 o
 -13   3  12       92.33      140.57     26.83 o
 -12   3  12       89.68       57.46     26.74 o
 -11   3  12      344.64      430.69     25.63 o
 -10   3  12     1250.46     1308.68     24.86 o
  -9   3  12      294.54      284.88     20.69 o
  -8   3  12     1609.36     1455.28     26.72 o
  -7   3  12     1528.57     1568.62     25.37 o
  -6   3  12      148.73      164.24     20.74 o
  -5   3  12      332.53      333.82     19.49 o
  -4   3  12       50.37       71.28     17.15 o
  -3   3  12      353.09      331.72     21.18 o
  -2   3  12     4078.76     4137.17     72.54 o
  -1   3  12     2720.47     2561.60     53.79 o
   0   3  12     2167.37     2284.18     44.70 o
   1   3  12     4730.36     4754.56    147.09 o
   2   3  12     2003.68     1995.64     28.98 o
   3   3  12       33.66       81.52     22.63 o
   4   3  12      299.89      289.50     21.10 o
   5   3  12      269.87      296.25     21.86 o
   6   3  12      230.76      273.58     21.80 o
   7   3  12        2.12       36.63     18.81 o
   8   3  12       33.88       10.07     19.32 o
   9   3  12      156.08      175.85     47.69 o
  10   3  12       14.81       15.97     20.90 o
  11   3  12        7.60       58.86     27.86 o
 -22   4  12       25.66       36.55     27.40 o
 -21   4  12       33.45       28.49     24.56 o
 -20   4  12       26.29       42.58     24.14 o
 -19   4  12       49.35       43.30     26.16 o
 -18   4  12       19.66       -6.63     25.78 o
 -17   4  12      104.50       63.95     30.36 o
 -16   4  12      476.63      476.80     32.66 o
 -15   4  12       24.75       53.09     26.05 o
 -14   4  12       53.22       48.19     21.79 o
 -13   4  12       24.39       43.58     21.41 o
 -12   4  12      356.35      281.08     26.95 o
 -11   4  12      452.75      455.11     22.68 o
 -10   4  12     1397.31     1427.07     52.54 o
  -9   4  12      308.92      268.35     22.81 o
  -8   4  12        4.90       42.02     20.58 o
  -7   4  12      182.03      174.43     22.23 o
  -6   4  12      179.46      191.81     19.76 o
  -5   4  12       34.04       44.37     21.54 o
  -4   4  12       28.04       66.18     19.48 o
  -3   4  12      690.98      716.62     23.26 o
  -2   4  12       41.53       26.50     20.19 o
  -1   4  12       10.31       38.66     24.25 o
   0   4  12      150.52      198.28     22.17 o
   1   4  12      302.62      326.94     21.28 o
   2   4  12       50.95       83.09     22.14 o
   3   4  12      232.17      299.38     27.55 o
   4   4  12      832.20      822.96     23.93 o
   5   4  12       75.07       59.38     20.86 o
   6   4  12       84.63       77.90     19.51 o
   7   4  12       54.98       80.82     21.77 o
   8   4  12       12.69        1.00     22.65 o
   9   4  12        8.04       35.66     23.46 o
  10   4  12        4.56       40.01     28.46 o
 -22   5  12       84.60      114.38     60.23 o
 -21   5  12        5.37      -16.22     24.72 o
 -20   5  12       27.91       23.35     27.17 o
 -19   5  12       49.88        1.14     49.24 o
 -18   5  12        5.64       48.22     28.80 o
 -17   5  12        8.13       30.00     32.32 o
 -16   5  12        0.04       25.99     20.27 o
 -15   5  12      761.54      755.76     23.61 o
 -14   5  12       25.85       46.20     21.69 o
 -13   5  12      637.29      592.89     25.86 o
 -12   5  12       96.39      127.00     26.93 o
 -11   5  12       71.35       99.72     33.54 o
 -10   5  12      325.14      295.86     25.69 o
  -9   5  12     1306.00     1334.64     57.78 o
  -8   5  12      267.94      256.13     21.55 o
  -7   5  12      128.11      105.61     22.79 o
  -6   5  12     3139.94     3184.34     63.54 o
  -5   5  12     1169.02     1162.16     24.44 o
  -4   5  12       14.60       29.50     24.70 o
  -3   5  12      949.53      948.53     23.80 o
  -2   5  12      466.65      492.89     22.91 o
  -1   5  12      142.76      147.81     20.63 o
   0   5  12      772.61      730.02     21.81 o
   1   5  12     2101.02     2128.40     26.14 o
   2   5  12      316.85      338.82     23.07 o
   3   5  12      186.38      251.12     23.94 o
   4   5  12      225.40      248.83     25.74 o
   5   5  12     1014.91     1043.33     23.38 o
   6   5  12      581.62      615.21     37.72 o
   7   5  12       59.43       64.04     19.97 o
   8   5  12      248.86      229.47     20.85 o
   9   5  12       17.58       63.45     22.79 o
  10   5  12        2.56       32.35     32.67 o
 -21   6  12        3.37       18.47     26.10 o
 -20   6  12       28.99       50.34     33.43 o
 -19   6  12       45.83       40.65     35.83 o
 -18   6  12       27.70      -15.48     28.77 o
 -17   6  12       46.82       31.13     29.56 o
 -16   6  12      224.17      193.10     23.46 o
 -15   6  12       80.07       35.66     27.52 o
 -14   6  12       17.47        7.69     61.54 o
 -13   6  12       35.03       95.78     43.14 o
 -12   6  12      734.58      763.82     29.70 o
 -11   6  12        5.74       41.80     23.86 o
 -10   6  12      944.77      879.11     25.59 o
  -9   6  12      484.20      592.35     33.33 o
  -8   6  12        4.65       24.92     57.68 o
  -7   6  12        3.10       75.93     26.43 o
  -6   6  12       10.96       21.13     23.74 o
  -5   6  12     1267.50     1300.21     40.56 o
  -4   6  12       98.06      116.95     25.12 o
  -3   6  12      421.17      433.55     24.00 o
  -2   6  12     4426.23     4473.47    123.27 o
  -1   6  12      559.18      505.47     25.11 o
   0   6  12      587.45      643.41     22.15 o
   1   6  12      146.22      216.08     20.23 o
   2   6  12      411.62      417.17     21.91 o
   3   6  12      172.51      177.94     26.29 o
   4   6  12      716.93      606.21     21.96 o
   5   6  12       10.45       -4.29     23.21 o
   6   6  12       86.51      143.61     38.29 o
   7   6  12        7.54       64.80     30.54 o
   8   6  12       85.73       60.35     27.00 o
   9   6  12       76.05       71.34     22.51 o
 -20   7  12        4.86      -21.61     37.68 o
 -19   7  12        4.71       57.57     40.80 o
 -18   7  12       14.44      -27.84     35.50 o
 -17   7  12        3.62       -7.46     36.40 o
 -16   7  12        0.98       36.44     27.93 o
 -15   7  12        1.69       37.12     34.45 o
 -14   7  12        4.12        1.10     42.00 o
 -13   7  12       82.45       62.68     28.00 o
 -12   7  12        0.78       23.66     27.38 o
 -11   7  12      245.04      210.68     28.63 o
 -10   7  12        7.72       -9.50     33.39 o
  -9   7  12       13.16       16.36     33.46 o
  -8   7  12       18.66       32.39     26.49 o
  -7   7  12     2984.08     2838.94     30.34 o
  -6   7  12      241.07      267.39     24.66 o
  -5   7  12      801.86      910.63     22.41 o
  -4   7  12      573.57      449.28     22.73 o
  -3   7  12     1279.81     1178.27     23.51 o
  -2   7  12       17.73       56.20     26.84 o
  -1   7  12     1113.60     1228.71     26.86 o
   0   7  12      383.27      397.63     20.54 o
   1   7  12      643.63      601.07     23.67 o
   2   7  12       86.22      154.96     21.85 o
   3   7  12       33.02       66.44     22.94 o
   4   7  12        6.66       44.35     29.25 o
   5   7  12       15.51       70.43     26.16 o
   6   7  12        1.04       -8.81     22.47 o
   7   7  12       50.43       21.98     30.82 o
   8   7  12        4.57       49.64     27.39 o
 -18   8  12       12.63       13.88     37.16 o
 -17   8  12       11.23       34.26     35.30 o
 -16   8  12        7.21       22.62     62.86 o
 -15   8  12       19.21       80.55     35.73 o
 -14   8  12        0.02       -4.18     28.27 o
 -13   8  12       10.99       45.36     23.56 o
 -12   8  12      186.04      135.27     28.14 o
 -11   8  12        5.91      -15.71     23.05 o
 -10   8  12      262.10      236.89     27.05 o
  -9   8  12      162.33      181.26     43.34 o
  -8   8  12     1658.31     1709.44     30.36 o
  -7   8  12      130.13      192.82     51.25 o
  -6   8  12      672.54      602.77     27.72 o
  -5   8  12     1129.96     1009.30     31.17 o
  -4   8  12     1099.12     1051.30     25.61 o
  -3   8  12       35.18       51.88     23.56 o
  -2   8  12      162.41      189.30     24.08 o
  -1   8  12       37.85       33.77     24.27 o
   0   8  12      131.93      126.31     27.00 o
   1   8  12       22.52       18.79     18.50 o
   2   8  12      253.94      285.32     25.78 o
   3   8  12      257.76      262.75     25.54 o
   4   8  12      112.73       83.23     22.88 o
   5   8  12       14.70       25.20     40.42 o
   6   8  12      184.36      141.88     27.91 o
   7   8  12        3.47       -0.63     20.62 o
 -17   9  12        0.74      159.76     52.63 o
 -16   9  12        0.11       65.69     34.19 o
 -15   9  12        2.29       39.66     67.76 o
 -14   9  12       12.40       -2.25     34.92 o
 -13   9  12       64.19       69.08     45.28 o
 -12   9  12        5.01       28.18     35.64 o
 -11   9  12        3.03       31.86     27.64 o
 -10   9  12      119.81      179.05     44.79 o
  -9   9  12       88.91      128.71     27.46 o
  -8   9  12       64.76      110.96     32.69 o
  -7   9  12       69.19       63.22     26.13 o
  -6   9  12        1.19       31.00     26.51 o
  -5   9  12      139.62      129.16     28.11 o
  -4   9  12       26.06       71.36     22.24 o
  -3   9  12       30.67       60.15     21.08 o
  -2   9  12       17.35       12.70     23.88 o
  -1   9  12      364.20      359.29     25.66 o
   0   9  12      366.27      375.27     25.55 o
   1   9  12       54.08       90.68     25.29 o
   2   9  12        3.11       35.42     22.65 o
   3   9  12      257.57      199.98     20.28 o
   4   9  12        0.37       42.55     22.45 o
   5   9  12       20.64        8.99     24.31 o
 -15  10  12        0.11       22.84     30.43 o
 -14  10  12       14.56      -22.35     23.88 o
 -13  10  12       13.36       46.35     24.86 o
 -12  10  12       12.20       75.91     85.23 o
 -11  10  12       18.62       79.67     27.50 o
 -10  10  12       59.34       42.72     69.76 o
  -9  10  12       36.52      110.07     44.03 o
  -8  10  12       55.88      132.53     37.68 o
  -7  10  12      126.57      118.92     28.52 o
  -6  10  12       10.85       13.13     40.93 o
  -5  10  12       62.23        0.58     34.26 o
  -4  10  12      104.49      128.43     41.89 o
  -3  10  12       41.85       56.99     23.65 o
  -2  10  12      273.86      263.89     27.40 o
  -1  10  12      127.73      113.63     22.58 o
   0  10  12      255.53      227.01     21.15 o
   1  10  12       21.42       30.04     22.47 o
   2  10  12        4.13       -0.66     22.79 o
   3  10  12       41.31       40.29     19.80 o
 -12  11  12        9.12       55.09     45.79 o
 -11  11  12        8.66       33.32     24.40 o
 -10  11  12        0.23       50.32     28.69 o
  -9  11  12       75.05       56.44     28.78 o
  -8  11  12       29.76       32.42     28.22 o
  -7  11  12        7.04      -33.94     33.94 o
  -6  11  12       14.80       10.95     33.36 o
  -5  11  12        0.70       23.83     27.79 o
  -4  11  12        0.32       84.50     34.48 o
  -3  11  12       37.84       28.33     22.56 o
  -2  11  12       22.47       26.41     25.63 o
  -1  11  12       30.33       -2.36     23.18 o
   0  11  12       18.97       22.39     20.84 o
 -23   1  13        3.96        3.65     35.26 o
 -22   1  13       27.19       15.89     34.80 o
 -21   1  13        0.35      -22.62     22.62 o
 -20   1  13        0.05       -8.23     21.82 o
 -19   1  13       13.20       -2.87     21.44 o
 -18   1  13       64.48       62.05     23.24 o
 -17   1  13       12.68       30.13     27.89 o
 -16   1  13       49.24       67.46     44.79 o
 -15   1  13      335.42      341.75     22.80 o
 -14   1  13      980.75      907.35     21.91 o
 -13   1  13     1236.31     1192.49     23.69 o
 -12   1  13       63.33       93.32     20.86 o
 -11   1  13      798.62      809.95     22.46 o
 -10   1  13     1742.08     1776.11     34.27 o
  -9   1  13      803.81      781.83     34.01 o
  -8   1  13        3.61       -5.58     18.32 o
  -7   1  13     1252.78     1193.12     22.92 o
  -6   1  13     5818.90     5451.83     64.20 o
  -5   1  13       16.46       15.56     17.06 o
  -4   1  13      289.10      322.11     20.89 o
  -3   1  13     2009.56     2178.30     36.48 o
  -2   1  13      572.45      545.57     23.75 o
  -1   1  13      336.96      367.32     19.02 o
   0   1  13     2576.01     2663.98     46.13 o
   1   1  13     3405.61     3330.46     45.15 o
   2   1  13      376.57      376.35     22.11 o
   3   1  13      221.70      299.79     37.31 o
   4   1  13      255.38      229.45     19.53 o
   5   1  13      202.84      231.11     21.26 o
   6   1  13      198.81      208.65     19.93 o
   7   1  13       87.27       65.91     27.42 o
   8   1  13       15.62       14.58     21.44 o
   9   1  13      159.94      157.56     33.59 o
  10   1  13       56.84       87.61     23.87 o
 -23   2  13       20.63       19.81     28.16 o
 -22   2  13        1.96        5.96     22.32 o
 -21   2  13        0.21       19.44     21.99 o
 -20   2  13       12.06       53.39     21.44 o
 -19   2  13       64.65       51.20     23.77 o
 -18   2  13      186.26      175.64     26.11 o
 -17   2  13       66.17       64.21     29.98 o
 -16   2  13      406.12      356.31     25.57 o
 -15   2  13       44.67       15.85     21.94 o
 -14   2  13      536.58      577.20     29.06 o
 -13   2  13      696.13      801.33     23.52 o
 -12   2  13      400.68      429.10     24.20 o
 -11   2  13       59.56       76.84     20.40 o
 -10   2  13       46.37       77.30     18.51 o
  -9   2  13     1203.17     1200.96     27.55 o
  -8   2  13       81.32       88.55     18.28 o
  -7   2  13      678.64      626.52     23.01 o
  -6   2  13      545.87      458.26     20.76 o
  -5   2  13        4.63       23.92     21.85 o
  -4   2  13       11.31        5.03     16.80 o
  -3   2  13       80.99       65.42     23.03 o
  -2   2  13     1184.95     1264.06     21.70 o
  -1   2  13      206.49      197.58     19.64 o
   0   2  13      151.62      238.30     26.50 o
   1   2  13      173.80      165.47     22.89 o
   2   2  13       38.06       96.82     22.99 o
   3   2  13     1186.06     1134.94     33.30 o
   4   2  13     1130.04     1038.88     38.93 o
   5   2  13      434.27      373.86     20.67 o
   6   2  13      155.74      192.08     27.20 o
   7   2  13      475.77      448.32     30.89 o
   8   2  13       53.30       46.91     22.74 o
   9   2  13        9.99       40.70     20.46 o
  10   2  13        1.54      -30.26     30.26 o
 -23   3  13        0.23       27.29     24.82 o
 -22   3  13        0.21      -20.58     24.35 o
 -21   3  13        8.47       22.22     31.69 o
 -20   3  13       59.78       79.69     26.76 o
 -19   3  13        3.89       44.57     25.76 o
 -18   3  13        2.59      -10.03     30.80 o
 -17   3  13       77.43      107.03     26.12 o
 -16   3  13       47.86       79.76     20.37 o
 -15   3  13      113.62      125.72     21.97 o
 -14   3  13      578.26      589.68     24.83 o
 -13   3  13        8.55       40.62     21.22 o
 -12   3  13      469.53      412.18     21.17 o
 -11   3  13      593.16      496.48     20.40 o
 -10   3  13      298.44      247.92     19.52 o
  -9   3  13      337.83      374.37     35.44 o
  -8   3  13     1591.63     1559.68     24.94 o
  -7   3  13     2909.94     2936.63     47.77 o
  -6   3  13     1146.45     1343.20     37.94 o
  -5   3  13      239.30      289.43     21.78 o
  -4   3  13      783.21      731.20     20.50 o
  -3   3  13     4261.94     4157.74     68.68 o
  -2   3  13     7474.18     7556.63    171.19 o
  -1   3  13     2129.83     2188.14     38.44 o
   0   3  13      709.19      675.63     29.62 o
   1   3  13       14.09       56.73     22.05 o
   2   3  13       86.39      101.18     22.53 o
   3   3  13       10.97       14.88     20.32 o
   4   3  13       13.91       10.06     23.07 o
   5   3  13        9.56       25.26     19.12 o
   6   3  13      226.95      202.94     23.82 o
   7   3  13      132.85      154.94     33.37 o
   8   3  13        8.82       47.20     27.08 o
   9   3  13        1.31       11.19     36.78 o
  10   3  13        2.47       17.07     28.10 o
 -22   4  13        8.69       37.96     24.00 o
 -21   4  13       65.30       83.64     24.77 o
 -20   4  13       69.46       59.89     39.79 o
 -19   4  13       66.17       71.34     31.46 o
 -18   4  13      166.30      158.80     31.22 o
 -17   4  13      725.09      792.08     37.88 o
 -16   4  13      514.49      629.22     23.64 o
 -15   4  13        5.35        8.51     24.61 o
 -14   4  13       63.69       42.99     20.16 o
 -13   4  13      177.57      174.69     22.79 o
 -12   4  13      184.24      225.37     35.91 o
 -11   4  13      163.09      217.14     19.92 o
 -10   4  13      995.98      852.43     22.23 o
  -9   4  13     3154.04     3159.87     38.76 o
  -8   4  13       22.59       27.71     23.33 o
  -7   4  13      590.69      533.07     26.91 o
  -6   4  13     3146.07     3055.88     32.60 o
  -5   4  13     4008.03     4008.75     70.61 o
  -4   4  13     4144.68     4379.05     46.32 o
  -3   4  13      443.81      509.17     22.80 o
  -2   4  13      502.71      476.29     19.15 o
  -1   4  13     1367.34     1395.13     38.05 o
   0   4  13     1541.16     1543.56     23.46 o
   1   4  13      973.11     1015.03     22.64 o
   2   4  13       33.18       69.16     18.28 o
   3   4  13       13.25       21.21     19.38 o
   4   4  13        0.50       13.66     21.23 o
   5   4  13        3.22       69.00     23.42 o
   6   4  13      365.07      338.73     23.99 o
   7   4  13      162.14      148.74     21.73 o
   8   4  13        3.10       -6.86     24.22 o
   9   4  13       46.69      108.11     27.94 o
 -21   5  13       24.46       22.28     22.16 o
 -20   5  13       29.57       29.70     31.02 o
 -19   5  13       11.34       57.87     25.63 o
 -18   5  13        0.28       29.24     26.45 o
 -17   5  13        0.80       38.79     25.76 o
 -16   5  13       17.05       16.24     22.60 o
 -15   5  13      101.20      121.30     23.94 o
 -14   5  13      163.69      231.72     24.80 o
 -13   5  13        4.01       33.93     29.08 o
 -12   5  13      401.52      301.49     26.48 o
 -11   5  13      196.20      189.55     30.46 o
 -10   5  13      168.15      176.76     26.26 o
  -9   5  13       35.58       46.06     21.43 o
  -8   5  13        5.17      -20.66     20.66 o
  -7   5  13     3624.74     3706.35     37.11 o
  -6   5  13     2263.83     2295.45     74.82 o
  -5   5  13        0.54       19.12     21.43 o
  -4   5  13     1212.32     1163.44     24.47 o
  -3   5  13     3300.80     3144.15     67.18 o
  -2   5  13      254.21      262.26     28.25 o
  -1   5  13       36.39      107.16     21.87 o
   0   5  13       41.73       83.72     19.26 o
   1   5  13      924.67      920.97     34.90 o
   2   5  13      381.22      355.21     23.21 o
   3   5  13       10.24       25.68     19.28 o
   4   5  13        9.04       49.39     25.71 o
   5   5  13      244.09      329.43     40.42 o
   6   5  13      131.57      145.48     28.92 o
   7   5  13      361.67      267.83     20.54 o
   8   5  13        8.35       28.57     23.03 o
   9   5  13        8.44       75.33     21.29 o
 -21   6  13        2.18        0.04     34.82 o
 -20   6  13       18.62       53.99     34.14 o
 -19   6  13       29.99        7.41     35.51 o
 -18   6  13      201.40      139.94     29.72 o
 -17   6  13        1.43        5.13     30.34 o
 -16   6  13        6.31       29.44     24.70 o
 -15   6  13       23.45       67.43     28.16 o
 -14   6  13       12.80       17.74     27.59 o
 -13   6  13      845.91      804.69     26.23 o
 -12   6  13      332.56      345.66     28.19 o
 -11   6  13       22.85       12.06     26.82 o
 -10   6  13       64.20      102.98     47.04 o
  -9   6  13      332.48      336.49     34.61 o
  -8   6  13      758.98      733.76     25.37 o
  -7   6  13       85.93      112.12     22.11 o
  -6   6  13      189.03      189.11     20.55 o
  -5   6  13        4.30        4.07     19.91 o
  -4   6  13      400.66      462.99     22.88 o
  -3   6  13      443.36      432.06     22.63 o
  -2   6  13      213.40      266.08     23.60 o
  -1   6  13      517.19      520.79     23.16 o
   0   6  13      240.27      269.54     22.63 o
   1   6  13       32.54       39.42     25.64 o
   2   6  13      938.20      966.23     24.90 o
   3   6  13      553.72      593.88     26.82 o
   4   6  13      948.50     1010.34     60.89 o
   5   6  13       12.64      -19.18     22.91 o
   6   6  13        5.04       54.20     25.16 o
   7   6  13       29.21        9.69     26.82 o
   8   6  13       73.89      113.19     42.71 o
 -20   7  13        3.76       38.06     54.50 o
 -19   7  13       27.46       81.99     52.84 o
 -18   7  13        0.30      -16.51     52.22 o
 -17   7  13       20.62      107.85     29.56 o
 -16   7  13        0.94       18.09     28.15 o
 -15   7  13       72.77       22.98     28.06 o
 -14   7  13        4.42        9.42     28.24 o
 -13   7  13       12.11       15.33     24.35 o
 -12   7  13        0.44       -4.19     27.13 o
 -11   7  13       26.48       16.20     33.50 o
 -10   7  13      781.13      814.98     26.57 o
  -9   7  13      249.79      259.57     24.89 o
  -8   7  13       13.49       26.03     32.87 o
  -7   7  13      149.78      182.47     49.84 o
  -6   7  13      950.29      926.98     22.73 o
  -5   7  13      239.71      265.38     22.99 o
  -4   7  13     1037.10     1000.23     23.02 o
  -3   7  13      414.08      380.99     23.10 o
  -2   7  13        0.93       50.42     23.10 o
  -1   7  13       88.26       67.56     23.50 o
   0   7  13       62.60       57.99     23.71 o
   1   7  13      833.85      716.22     23.43 o
   2   7  13      121.66       74.95     28.32 o
   3   7  13       17.44       37.36     29.32 o
   4   7  13        5.75       44.57     25.25 o
   5   7  13       28.56       11.13     28.31 o
   6   7  13        0.97       21.31     23.56 o
   7   7  13       44.86       21.56     30.87 o
 -18   8  13       10.53       66.52     53.32 o
 -17   8  13        1.67       12.03     25.03 o
 -16   8  13        2.53       36.76     36.50 o
 -15   8  13      100.19      130.85     49.08 o
 -14   8  13       22.56       42.80     34.54 o
 -13   8  13        3.56       -5.48     27.97 o
 -12   8  13        3.48        5.37     32.01 o
 -11   8  13      138.90      175.10     30.22 o
 -10   8  13       67.06       66.37     23.36 o
  -9   8  13       21.25      -36.31     51.94 o
  -8   8  13      224.03      226.31     27.86 o
  -7   8  13       20.32      -16.04     26.17 o
  -6   8  13        5.19       24.72     26.79 o
  -5   8  13      222.45      202.86     26.72 o
  -4   8  13      304.65      316.80     22.69 o
  -3   8  13       82.01       83.42     19.37 o
  -2   8  13        8.76       17.09     19.01 o
  -1   8  13      100.77       82.66     24.59 o
   0   8  13       31.69       90.16     27.93 o
   1   8  13       10.50       70.75     40.67 o
   2   8  13       58.79       65.05     21.20 o
   3   8  13      139.63      144.62     22.67 o
   4   8  13       65.14       53.25     28.96 o
   5   8  13       42.17       44.75     26.35 o
   6   8  13       39.38       44.24     24.38 o
 -17   9  13        0.15       -9.53     36.40 o
 -16   9  13        5.07        1.12     25.81 o
 -15   9  13        0.90       -8.51     28.86 o
 -14   9  13      142.24      158.28     28.33 o
 -13   9  13        7.25       28.04     24.10 o
 -12   9  13      115.12       37.63     26.53 o
 -11   9  13      110.51       50.94     29.56 o
 -10   9  13      165.49      219.25     60.89 o
  -9   9  13       45.75       78.00     26.95 o
  -8   9  13        2.30       73.23     33.74 o
  -7   9  13      237.69      224.17     27.50 o
  -6   9  13        5.70       -7.10     73.94 o
  -5   9  13      119.95      149.86     29.80 o
  -4   9  13       55.84       43.94     24.52 o
  -3   9  13        2.26       57.35     28.85 o
  -2   9  13       15.15      -21.23     25.97 o
  -1   9  13       75.23       59.88     22.12 o
   0   9  13      421.05      362.53     38.12 o
   1   9  13        1.56       13.95     25.10 o
   2   9  13       41.92        9.29     24.41 o
   3   9  13      108.58      110.28     23.81 o
   4   9  13      162.17      146.73     23.50 o
 -15  10  13        7.86       55.95     30.15 o
 -14  10  13       48.33       78.14     45.10 o
 -13  10  13       17.03       -8.29     69.69 o
 -12  10  13        2.32       41.03     30.50 o
 -11  10  13       50.26       56.49     83.61 o
 -10  10  13       38.33       78.98     34.37 o
  -9  10  13        0.50       54.02     38.61 o
  -8  10  13        2.36       51.83     27.92 o
  -7  10  13       10.98        3.03     34.40 o
  -6  10  13       88.49       60.98     40.93 o
  -5  10  13      291.57      273.44     28.36 o
  -4  10  13       26.36       50.11     29.55 o
  -3  10  13       22.42       20.20     22.97 o
  -2  10  13       91.41       86.40     24.10 o
  -1  10  13        0.22      -16.17     24.32 o
   0  10  13       84.57      106.49     20.51 o
   1  10  13        3.21       41.24     25.60 o
   2  10  13        2.15        1.05     19.50 o
 -11  11  13        5.99       18.09     30.01 o
 -10  11  13        0.04       11.45     24.23 o
  -9  11  13        0.81       30.05     24.15 o
  -8  11  13      120.45       26.90     24.76 o
  -7  11  13      113.60      156.54     38.65 o
  -6  11  13      107.95      177.97     53.32 o
  -5  11  13        4.29        6.59     49.35 o
  -4  11  13        6.54       60.46     34.16 o
  -3  11  13      179.29      165.57     24.90 o
  -2  11  13      143.63      142.34     24.03 o
  -1  11  13       71.13       89.69     24.02 o
 -23   0  14       33.90       10.36     27.98 o
 -22   0  14      148.84      101.60     39.05 o
 -21   0  14        6.28       76.61     37.90 o
 -20   0  14       33.07       53.67     26.74 o
 -19   0  14       61.63       41.30     30.50 o
 -18   0  14        1.59      -38.82     50.15 o
 -17   0  14       11.57       28.73     49.94 o
 -16   0  14      662.10      781.74     75.53 o
 -15   0  14     1574.80     1239.45     58.05 o
 -14   0  14       90.66       77.16     27.65 o
 -13   0  14      236.38      226.61     24.69 o
 -12   0  14      255.16      281.16     26.69 o
 -11   0  14       38.22      103.34     31.58 o
 -10   0  14      104.11      162.25     33.78 o
  -9   0  14     3073.49     3145.26     39.65 o
  -8   0  14       10.31       -3.57     22.41 o
  -7   0  14      221.80      198.31     33.70 o
  -6   0  14     3385.02     3679.84     37.10 o
  -5   0  14    12578.62    12558.01    343.77 o
  -4   0  14     2267.71     2477.74    105.61 o
  -3   0  14       25.35       39.60     32.76 o
  -2   0  14     1184.25     1142.70     41.37 o
  -1   0  14     6468.26     6373.14    216.54 o
   0   0  14     5313.68     5139.96     90.10 o
   1   0  14     1477.44     1447.14     37.01 o
   2   0  14     1493.50     1538.00     36.16 o
   3   0  14      171.00      227.78     24.93 o
   4   0  14      576.42      588.89     31.09 o
   5   0  14      243.87      219.12     40.89 o
   6   0  14       16.21       -6.17     44.21 o
   7   0  14        4.05        7.25     89.55 o
   8   0  14       56.87       74.90     27.31 o
   9   0  14      190.13      150.16     37.33 o
  10   0  14       56.74       87.86     56.09 o
 -23   1  14        3.48       33.12     23.44 o
 -22   1  14      121.39       73.82     24.69 o
 -21   1  14       47.54       62.13     19.95 o
 -20   1  14        5.77       17.29     21.15 o
 -19   1  14      240.93      276.68     49.14 o
 -18   1  14      107.35       67.16     25.30 o
 -17   1  14       14.62       27.69     34.85 o
 -16   1  14      100.14      120.03     34.14 o
 -15   1  14      275.29      377.62     22.85 o
 -14   1  14      117.33      224.14     18.42 o
 -13   1  14     1184.20     1387.82     34.15 o
 -12   1  14      355.70      278.01     23.62 o
 -11   1  14      200.69      207.47     16.33 o
 -10   1  14        6.69        2.86     17.77 o
  -9   1  14       55.30       49.38     19.66 o
  -8   1  14     1997.80     1970.15     58.29 o
  -7   1  14      367.92      441.12     22.65 o
  -6   1  14       19.78       -5.70     19.64 o
  -5   1  14      447.47      411.58     23.16 o
  -4   1  14      387.84      375.70     19.09 o
  -3   1  14     3488.25     3606.76     25.96 o
  -2   1  14     4415.52     4310.89     91.13 o
  -1   1  14       42.16       37.43     19.84 o
   0   1  14     1398.88     1368.20     34.22 o
   1   1  14        5.80       34.66     20.43 o
   2   1  14      135.49      204.63     20.30 o
   3   1  14      780.65      826.88     23.45 o
   4   1  14        6.07       26.50     22.82 o
   5   1  14       37.39       40.80     22.74 o
   6   1  14      251.31      264.66     26.96 o
   7   1  14       11.57       12.38     26.56 o
   8   1  14       19.83       35.01     23.78 o
   9   1  14       31.43       -8.27     30.62 o
 -23   2  14       24.69       -6.42     28.84 o
 -22   2  14       15.53       52.90     24.13 o
 -21   2  14       23.26       33.29     27.58 o
 -20   2  14       45.98       90.63     30.69 o
 -19   2  14       78.43       66.26     26.75 o
 -18   2  14        4.78        8.66     35.30 o
 -17   2  14      647.20      622.46     25.76 o
 -16   2  14        1.98      -13.74     25.20 o
 -15   2  14        9.95       22.60     26.44 o
 -14   2  14      189.34      195.95     22.05 o
 -13   2  14     1736.39     1610.95     29.93 o
 -12   2  14        9.11       22.90     19.10 o
 -11   2  14      289.97      227.10     19.26 o
 -10   2  14      387.32      485.07     21.84 o
  -9   2  14      114.87      126.34     18.00 o
  -8   2  14     4179.88     4195.36     45.77 o
  -7   2  14       66.09       78.08     19.48 o
  -6   2  14        4.25      -21.95     21.95 o
  -5   2  14      114.24      128.66     17.50 o
  -4   2  14      939.17      864.58     22.14 o
  -3   2  14      661.39      745.44     24.93 o
  -2   2  14      221.00      266.38     21.42 o
  -1   2  14      863.80      890.29     19.07 o
   0   2  14      820.79      848.80     32.98 o
   1   2  14     1582.17     1558.06     34.85 o
   2   2  14      125.06      152.94     25.41 o
   3   2  14     1230.80     1165.58     21.90 o
   4   2  14       30.46       55.18     23.29 o
   5   2  14       31.74       14.06     34.19 o
   6   2  14      588.84      519.55     22.77 o
   7   2  14      360.32      369.09     36.14 o
   8   2  14       85.39      112.65     21.49 o
   9   2  14        3.28       30.95     23.01 o
 -23   3  14        7.31       13.02     24.95 o
 -22   3  14       32.77       54.22     24.17 o
 -21   3  14      257.36      287.30     41.24 o
 -20   3  14       14.78      -18.08     26.59 o
 -19   3  14       26.53       16.51     31.85 o
 -18   3  14      125.80      115.13     39.48 o
 -17   3  14       73.32      121.61     20.43 o
 -16   3  14      520.18      477.27     21.70 o
 -15   3  14        5.76       26.35     22.67 o
 -14   3  14     1248.98     1125.99     30.85 o
 -13   3  14       61.42       91.33     20.26 o
 -12   3  14     1032.89     1103.33     32.99 o
 -11   3  14     2878.04     3045.88     78.11 o
 -10   3  14     1316.82     1370.47     34.31 o
  -9   3  14        2.65       25.47     22.97 o
  -8   3  14      549.48      577.11     22.38 o
  -7   3  14     4568.38     4523.22     55.36 o
  -6   3  14       36.92       51.89     17.58 o
  -5   3  14      258.15      289.38     23.71 o
  -4   3  14     2829.35     2923.93     33.25 o
  -3   3  14      342.58      387.06     22.61 o
  -2   3  14     1962.68     1999.26     33.11 o
  -1   3  14       22.78       25.91     17.58 o
   0   3  14      694.75      675.59     19.44 o
   1   3  14      326.51      255.03     20.38 o
   2   3  14     1170.78     1080.06     39.90 o
   3   3  14       97.82      102.44     20.80 o
   4   3  14      270.81      247.80     24.42 o
   5   3  14      297.22      263.83     21.90 o
   6   3  14      123.81      105.78     37.50 o
   7   3  14       60.07      114.82     31.38 o
   8   3  14        1.20       23.47     24.46 o
   9   3  14        8.31       22.93     21.18 o
 -22   4  14        4.06       48.42     27.74 o
 -21   4  14        0.53      -16.68     27.73 o
 -20   4  14       32.46       47.70     26.27 o
 -19   4  14       43.56       57.77     31.02 o
 -18   4  14       89.55       98.17     26.44 o
 -17   4  14       56.65       44.20     22.43 o
 -16   4  14       84.43       83.33     22.32 o
 -15   4  14      124.20      122.68     26.45 o
 -14   4  14      302.58      300.47     23.69 o
 -13   4  14        1.50       21.94     21.55 o
 -12   4  14      268.03      264.46     23.57 o
 -11   4  14      884.68      823.61     23.65 o
 -10   4  14        2.85       11.17     22.47 o
  -9   4  14      125.03      121.26     19.29 o
  -8   4  14        2.88       -2.70     20.82 o
  -7   4  14      820.07      819.09     21.63 o
  -6   4  14      234.50      231.23     24.09 o
  -5   4  14       21.94       59.36     21.71 o
  -4   4  14      228.80      290.07     21.34 o
  -3   4  14       19.75       48.31     21.55 o
  -2   4  14     1310.81     1327.91     22.88 o
  -1   4  14       26.43       33.90     22.39 o
   0   4  14       21.17       33.64     22.17 o
   1   4  14       74.80      104.59     20.15 o
   2   4  14       60.13       53.77     33.31 o
   3   4  14       67.76       45.88     18.71 o
   4   4  14        7.50        2.19     20.83 o
   5   4  14        4.77       -4.04     21.28 o
   6   4  14       23.26       -3.32     21.67 o
   7   4  14      111.82      121.77     24.88 o
   8   4  14       22.34       61.68     23.83 o
 -21   5  14       28.43        8.72     32.11 o
 -20   5  14        2.41       -5.43     27.83 o
 -19   5  14       39.20       24.29     28.19 o
 -18   5  14       40.53       28.06     31.30 o
 -17   5  14        9.24       23.41     20.44 o
 -16   5  14        0.98        5.35     32.53 o
 -15   5  14      845.15      757.14     26.44 o
 -14   5  14       96.84       68.04     29.91 o
 -13   5  14      128.77      134.27     33.23 o
 -12   5  14      547.94      534.87     30.88 o
 -11   5  14     1561.90     1552.37     34.43 o
 -10   5  14      552.74      602.15     22.75 o
  -9   5  14       52.84       84.31     23.02 o
  -8   5  14     1628.59     1667.86     33.56 o
  -7   5  14      294.26      282.98     26.83 o
  -6   5  14      479.06      451.50     26.14 o
  -5   5  14       98.67      142.56     24.05 o
  -4   5  14      255.58      257.80     19.94 o
  -3   5  14      314.63      352.31     22.14 o
  -2   5  14      153.94      164.71     37.45 o
  -1   5  14       96.08      122.93     19.77 o
   0   5  14      316.02      330.46     21.16 o
   1   5  14      337.44      311.41     26.53 o
   2   5  14       57.16       23.90     19.14 o
   3   5  14       24.60       48.98     22.43 o
   4   5  14      413.96      437.87     20.70 o
   5   5  14      146.53      150.03     38.72 o
   6   5  14      155.52      138.19     22.54 o
   7   5  14        3.77       47.87     30.16 o
   8   5  14       92.43      108.39     21.00 o
 -21   6  14       21.51       73.64     46.74 o
 -20   6  14        0.06       11.91     36.27 o
 -19   6  14        7.77       57.72     50.45 o
 -18   6  14      117.25       31.94     33.97 o
 -17   6  14        0.10       18.27     37.75 o
 -16   6  14       16.49       61.87     34.95 o
 -15   6  14        7.37       39.04     27.93 o
 -14   6  14       15.90       71.27     23.32 o
 -13   6  14       44.38       73.53     47.21 o
 -12   6  14      128.12       84.90     27.82 o
 -11   6  14       38.77       15.51     23.45 o
 -10   6  14        0.11       69.97     81.44 o
  -9   6  14     1392.12     1317.06     59.85 o
  -8   6  14      184.64      203.16     25.78 o
  -7   6  14      339.37      375.56     21.44 o
  -6   6  14      332.78      355.05     26.02 o
  -5   6  14      514.70      526.39     20.83 o
  -4   6  14      120.71      188.23     22.54 o
  -3   6  14      321.63      300.52     24.87 o
  -2   6  14       57.05       72.66     19.66 o
  -1   6  14        1.99       -3.39     18.48 o
   0   6  14      199.18      218.61     19.74 o
   1   6  14      416.08      456.45     20.16 o
   2   6  14      533.37      514.07     24.24 o
   3   6  14      134.91      120.35     19.11 o
   4   6  14        0.00       25.55     25.90 o
   5   6  14      498.95      481.42     22.81 o
   6   6  14      136.63      123.38     22.62 o
   7   6  14       59.58       52.51     27.08 o
 -19   7  14        0.38       65.34     37.71 o
 -18   7  14       14.32       70.52     50.28 o
 -17   7  14        3.43       31.51     65.45 o
 -16   7  14        7.65       44.31     25.90 o
 -15   7  14       26.78       60.24     28.49 o
 -14   7  14       84.79       66.26     37.82 o
 -13   7  14        2.80       63.50     34.20 o
 -12   7  14        8.16       20.13     23.88 o
 -11   7  14      141.64      117.77     30.70 o
 -10   7  14       35.04        7.25     35.33 o
  -9   7  14       21.43       87.93     28.18 o
  -8   7  14      109.30      139.11     45.07 o
  -7   7  14      358.06      406.08     39.72 o
  -6   7  14       43.65       54.13     22.31 o
  -5   7  14      109.62      155.42     20.45 o
  -4   7  14      467.14      492.78     43.04 o
  -3   7  14     1261.23     1296.37     29.52 o
  -2   7  14      794.18      884.77     35.32 o
  -1   7  14      195.71      220.38     38.93 o
   0   7  14      203.52      240.34     27.54 o
   1   7  14      206.27      242.20     22.64 o
   2   7  14      381.04      435.73     23.54 o
   3   7  14       78.82       66.10     22.65 o
   4   7  14       30.58       82.62     22.94 o
   5   7  14        9.13       87.57     28.67 o
   6   7  14        0.17       34.31     44.89 o
 -18   8  14        3.08       30.25     53.74 o
 -17   8  14       58.71      139.14     31.91 o
 -16   8  14        0.49        9.28     29.10 o
 -15   8  14        8.48       31.62     35.09 o
 -14   8  14        0.99      -13.09     35.50 o
 -13   8  14        1.47       21.39     42.82 o
 -12   8  14        5.14       -9.01     33.99 o
 -11   8  14        0.65       30.20     28.60 o
 -10   8  14       59.34       24.61     28.49 o
  -9   8  14        4.05       52.59     33.38 o
  -8   8  14       45.07       43.06     26.50 o
  -7   8  14      171.08      135.09     26.28 o
  -6   8  14      324.38      360.89     33.28 o
  -5   8  14      712.32      725.07     21.88 o
  -4   8  14     1000.51     1045.03     30.00 o
  -3   8  14       31.56       47.75     22.22 o
  -2   8  14      188.58      171.89     21.60 o
  -1   8  14      828.69      770.49     33.44 o
   0   8  14     1381.46     1340.27     83.37 o
   1   8  14      129.02      163.71     22.75 o
   2   8  14       12.06       32.04     22.95 o
   3   8  14        1.82       12.92     23.10 o
   4   8  14        3.69       25.08     30.66 o
   5   8  14        0.39        4.63     56.50 o
 -16   9  14        0.08       38.92     33.95 o
 -15   9  14       16.85       15.99     64.31 o
 -14   9  14       43.62       75.86     92.35 o
 -13   9  14        0.49        8.30     67.73 o
 -12   9  14       10.38       63.44     50.91 o
 -11   9  14        1.62        2.75     23.86 o
 -10   9  14      110.54      195.71     44.21 o
  -9   9  14       41.24       72.93     27.31 o
  -8   9  14       17.35       41.96     40.13 o
  -7   9  14       13.40       46.93     27.53 o
  -6   9  14       17.81       25.76     26.30 o
  -5   9  14       38.92       29.86     29.49 o
  -4   9  14       92.56       84.09     22.78 o
  -3   9  14       12.07       19.45     20.12 o
  -2   9  14        4.80       17.20     21.48 o
  -1   9  14       27.91       56.78     22.04 o
   0   9  14      150.64      138.39     22.80 o
   1   9  14       54.83       50.44     19.32 o
   2   9  14        3.73       36.60     23.07 o
   3   9  14       30.04       23.18     26.87 o
 -14  10  14       17.40      -16.02     35.56 o
 -13  10  14       61.50       98.82     64.69 o
 -12  10  14      168.18      123.07     37.75 o
 -11  10  14       19.72       12.88     80.33 o
 -10  10  14       10.38      -27.76     28.21 o
  -9  10  14      147.00      143.66     27.61 o
  -8  10  14       14.02       11.29     27.09 o
  -7  10  14        1.17       81.30     28.18 o
  -6  10  14        1.18       21.86     28.16 o
  -5  10  14        2.50       21.52     30.60 o
  -4  10  14        2.18       21.17     21.81 o
  -3  10  14        6.64       33.29     25.04 o
  -2  10  14       41.05       37.16     20.38 o
  -1  10  14       38.71       68.44     25.09 o
   0  10  14        3.20       26.85     20.93 o
 -10  11  14        0.58       -7.56     25.76 o
  -9  11  14        7.46       58.95     28.59 o
  -8  11  14       25.29       74.34     35.48 o
  -7  11  14       37.80       -1.51     62.96 o
  -6  11  14        4.89       49.33     78.60 o
  -5  11  14        0.03       62.88     28.60 o
  -4  11  14        2.64      -33.98     48.25 o
 -23   1  15        6.11       51.98     22.49 o
 -22   1  15        0.95       25.38     25.87 o
 -21   1  15        4.17        9.01     26.63 o
 -20   1  15       54.50       72.88     21.59 o
 -19   1  15      179.56      224.56     30.82 o
 -18   1  15      233.87      203.23     36.36 o
 -17   1  15      112.76       80.76     22.30 o
 -16   1  15      389.02      325.89     20.43 o
 -15   1  15      234.63      212.88     19.90 o
 -14   1  15       72.77       55.64     16.30 o
 -13   1  15     1075.86     1039.44     33.82 o
 -12   1  15     1110.34     1079.41     44.92 o
 -11   1  15      745.19      698.59     21.98 o
 -10   1  15      516.77      512.06     21.53 o
  -9   1  15      171.50      166.88     20.28 o
  -8   1  15      780.88      756.48     21.14 o
  -7   1  15      862.51      759.03     24.72 o
  -6   1  15     1883.88     1744.34     41.56 o
  -5   1  15       94.06       86.60     18.43 o
  -4   1  15       57.18       50.47     18.74 o
  -3   1  15     1409.13     1386.32     21.07 o
  -2   1  15      326.54      309.26     21.73 o
  -1   1  15      191.51      218.32     23.12 o
   0   1  15       58.30      110.20     22.29 o
   1   1  15      612.50      583.59     28.61 o
   2   1  15        0.13        0.78     19.97 o
   3   1  15      176.02      197.87     29.33 o
   4   1  15      954.23      937.08     48.88 o
   5   1  15      397.62      371.69     23.93 o
   6   1  15       26.10       19.51     21.14 o
   7   1  15       87.68      106.70     21.73 o
   8   1  15      219.28      199.68     21.57 o
 -23   2  15        1.86       15.06     24.82 o
 -22   2  15        8.14      -20.38     20.38 o
 -21   2  15       26.11       43.96     26.55 o
 -20   2  15        1.02      -23.53     36.84 o
 -19   2  15        0.03       51.65     26.33 o
 -18   2  15       12.72       66.96     26.45 o
 -17   2  15       77.74       69.29     28.08 o
 -16   2  15        3.74       -7.92     26.69 o
 -15   2  15      236.04      266.77     19.85 o
 -14   2  15       34.09       70.42     17.53 o
 -13   2  15      817.55      748.09     21.12 o
 -12   2  15      448.22      439.80     20.36 o
 -11   2  15       14.16       23.73     19.17 o
 -10   2  15     1685.11     1762.42     21.76 o
  -9   2  15     2785.15     2777.54     89.16 o
  -8   2  15       17.02       29.48     18.33 o
  -7   2  15      523.19      531.75     33.94 o
  -6   2  15      309.49      303.35     19.23 o
  -5   2  15      728.02      662.88     25.70 o
  -4   2  15      102.22      160.52     17.45 o
  -3   2  15      762.36      644.95     18.92 o
  -2   2  15      958.05      934.95     23.22 o
  -1   2  15       78.74       77.73     19.49 o
   0   2  15      206.06      214.95     17.47 o
   1   2  15      858.06      787.78     23.85 o
   2   2  15      966.18      848.58     32.58 o
   3   2  15       22.37       38.10     20.00 o
   4   2  15       65.86       63.63     25.68 o
   5   2  15      181.17      138.79     21.64 o
   6   2  15      186.22      169.90     24.13 o
   7   2  15      230.08      256.12     33.38 o
   8   2  15       68.86       53.14     23.16 o
 -22   3  15       29.59       13.70     27.72 o
 -21   3  15       13.21      -19.73     31.16 o
 -20   3  15       13.56       40.58     26.58 o
 -19   3  15       47.29       58.73     27.43 o
 -18   3  15       14.09       27.35     22.71 o
 -17   3  15        5.84       42.86     22.29 o
 -16   3  15      259.50      265.69     27.93 o
 -15   3  15      213.21      260.34     21.73 o
 -14   3  15       89.17       56.48     23.43 o
 -13   3  15       60.27      123.09     19.13 o
 -12   3  15      120.14      171.33     21.99 o
 -11   3  15       51.70       66.44     19.18 o
 -10   3  15      600.20      528.53     21.40 o
  -9   3  15      210.77      193.69     23.31 o
  -8   3  15      128.71      122.76     20.93 o
  -7   3  15      546.01      614.70     20.21 o
  -6   3  15      592.43      554.22     43.61 o
  -5   3  15      506.60      525.26     20.79 o
  -4   3  15     3999.30     4143.18     59.87 o
  -3   3  15     1689.88     1698.34     22.40 o
  -2   3  15       13.13       34.67     21.76 o
  -1   3  15      137.23      134.02     18.70 o
   0   3  15      731.74      792.19     23.55 o
   1   3  15      316.47      409.28     19.87 o
   2   3  15      737.12      752.89     25.68 o
   3   3  15      609.14      603.56     61.00 o
   4   3  15       51.50       -2.61     21.30 o
   5   3  15       58.74       40.99     21.40 o
   6   3  15       11.72        3.93     23.86 o
   7   3  15        7.76       22.48     25.88 o
   8   3  15        1.74       40.62     24.76 o
 -22   4  15        0.64       34.07     31.75 o
 -21   4  15       17.32      -18.22     40.00 o
 -20   4  15        4.23       24.91     30.94 o
 -19   4  15       31.88       15.99     27.32 o
 -18   4  15        0.79        4.49     23.26 o
 -17   4  15      107.23      176.60     39.27 o
 -16   4  15      166.63      226.19     20.08 o
 -15   4  15       35.47       63.38     20.52 o
 -14   4  15      375.30      430.65     25.62 o
 -13   4  15      283.29      351.02     51.25 o
 -12   4  15      236.69      313.33     19.83 o
 -11   4  15      110.75       97.27     21.35 o
 -10   4  15      487.89      498.41     22.46 o
  -9   4  15      314.91      320.93     21.38 o
  -8   4  15      214.18      230.33     24.08 o
  -7   4  15     1961.46     2230.83     34.66 o
  -6   4  15     3148.39     3352.46     51.75 o
  -5   4  15     1448.73     1539.31     43.75 o
  -4   4  15      126.73      147.96     18.04 o
  -3   4  15      887.91      787.14     21.53 o
  -2   4  15     1346.15     1366.14     38.14 o
  -1   4  15     1644.62     1595.58     41.87 o
   0   4  15     1180.05     1176.19     21.10 o
   1   4  15       16.38       38.41     34.90 o
   2   4  15       80.62      143.22     40.16 o
   3   4  15       28.76       81.86     21.12 o
   4   4  15        4.94       51.36     21.05 o
   5   4  15      100.43      140.23     20.42 o
   6   4  15       28.70        1.53     22.04 o
   7   4  15       45.29       85.62     21.20 o
 -21   5  15       17.29       13.15     32.23 o
 -20   5  15      100.19      159.09     29.35 o
 -19   5  15       10.12       -4.39     28.06 o
 -18   5  15        3.71       -0.50     20.73 o
 -17   5  15        0.08       20.45     27.67 o
 -16   5  15        0.01       90.92     37.00 o
 -15   5  15        1.84       21.18     20.57 o
 -14   5  15       32.58       82.38     24.05 o
 -13   5  15      137.84      160.62     22.29 o
 -12   5  15       10.51       24.82     22.37 o
 -11   5  15       87.31      103.32     23.99 o
 -10   5  15     1088.36     1084.42     26.06 o
  -9   5  15      796.64      832.98     21.83 o
  -8   5  15       44.48       48.41     20.03 o
  -7   5  15     1539.21     1464.36     23.61 o
  -6   5  15     2542.39     2314.46     46.19 o
  -5   5  15       93.19      127.39     24.28 o
  -4   5  15       28.85       72.79     21.47 o
  -3   5  15      656.58      691.31     27.78 o
  -2   5  15      691.57      696.00     23.18 o
  -1   5  15       86.21      110.87     25.83 o
   0   5  15       70.19       79.84     21.98 o
   1   5  15      170.71      198.61     19.92 o
   2   5  15      306.94      341.98     26.65 o
   3   5  15      252.59      269.05     24.09 o
   4   5  15       49.62       91.38     19.68 o
   5   5  15       65.26       91.21     39.95 o
   6   5  15        5.96       -6.98     28.84 o
   7   5  15        1.26      -27.13     27.13 o
 -20   6  15        1.71       31.34     31.56 o
 -19   6  15       77.39      103.95     39.62 o
 -18   6  15      114.47       41.95     43.45 o
 -17   6  15        3.70      -49.46     49.46 o
 -16   6  15       45.42       77.48     64.44 o
 -15   6  15       21.55       14.12     35.36 o
 -14   6  15       47.64       24.72     29.01 o
 -13   6  15      290.18      225.55     23.74 o
 -12   6  15       86.16      116.76     33.69 o
 -11   6  15       12.75       63.13     33.31 o
 -10   6  15      293.85      348.04     24.70 o
  -9   6  15     1122.07     1082.30     28.90 o
  -8   6  15      330.90      361.62     24.66 o
  -7   6  15      133.23      207.74     25.69 o
  -6   6  15      667.29      601.79     31.50 o
  -5   6  15      754.86      736.59     23.38 o
  -4   6  15      114.57      107.96     22.01 o
  -3   6  15       38.72       20.72     24.82 o
  -2   6  15      301.04      296.53     22.51 o
  -1   6  15       13.22       55.22     18.95 o
   0   6  15      119.44      131.44     23.94 o
   1   6  15      153.02      141.27     21.48 o
   2   6  15      454.26      431.58     23.98 o
   3   6  15      293.20      268.46     32.15 o
   4   6  15       75.97       79.58     21.52 o
   5   6  15      112.30       94.56     21.61 o
   6   6  15       82.09       49.85     35.08 o
 -19   7  15       75.24       85.99     39.30 o
 -18   7  15        0.14      -19.09     31.46 o
 -17   7  15        7.71       29.16     38.09 o
 -16   7  15        2.04       49.40     37.54 o
 -15   7  15       95.52      101.52     28.46 o
 -14   7  15       11.77       24.70     28.55 o
 -13   7  15        0.10       34.86     27.72 o
 -12   7  15      232.61      279.77     33.53 o
 -11   7  15       26.73       70.81     33.54 o
 -10   7  15        4.59       17.86     38.58 o
  -9   7  15       51.46       76.72     45.66 o
  -8   7  15      115.21      117.97     23.54 o
  -7   7  15        6.27       44.83     26.87 o
  -6   7  15      311.38      292.27     30.06 o
  -5   7  15        0.08       37.36     23.38 o
  -4   7  15       65.26       67.52     30.62 o
  -3   7  15       40.91       62.72     21.26 o
  -2   7  15       42.73      127.04     23.23 o
  -1   7  15       77.38      125.52     27.85 o
   0   7  15      138.06      112.64     20.44 o
   1   7  15      271.42      218.58     32.72 o
   2   7  15       43.22       67.68     20.44 o
   3   7  15       76.70       81.84     22.91 o
   4   7  15      189.97      122.86     24.15 o
   5   7  15      186.92      148.27     23.86 o
 -18   8  15        6.04       -8.30     48.70 o
 -17   8  15       47.87       17.54     30.20 o
 -16   8  15        4.20        5.32     70.56 o
 -15   8  15        4.24      -18.04     35.55 o
 -14   8  15       45.60       34.93     24.32 o
 -13   8  15        1.73      -25.08     25.08 o
 -12   8  15        0.64       83.37     34.29 o
 -11   8  15       27.60       26.00     31.19 o
 -10   8  15      186.73      159.06     27.00 o
  -9   8  15        1.11       33.24     79.54 o
  -8   8  15       50.89       39.26     32.90 o
  -7   8  15        3.37       39.92     22.83 o
  -6   8  15        3.02       22.14     23.63 o
  -5   8  15       12.77       29.57     20.26 o
  -4   8  15      303.85      329.24     22.20 o
  -3   8  15        7.33       16.18     47.66 o
  -2   8  15        0.05       15.35     27.55 o
  -1   8  15       23.24       23.09     20.68 o
   0   8  15       13.36       14.77     24.73 o
   1   8  15       19.36       25.79     49.12 o
   2   8  15       19.45       11.91     24.90 o
   3   8  15       43.86       21.55     28.43 o
 -16   9  15       13.96      -12.63     35.82 o
 -15   9  15       23.50       74.73     28.95 o
 -14   9  15       23.52       22.48     34.13 o
 -13   9  15       58.49      103.12     33.87 o
 -12   9  15        9.68        6.35     27.93 o
 -11   9  15      236.78      258.39     51.60 o
 -10   9  15       85.72      131.08     26.79 o
  -9   9  15       23.28       49.89     27.16 o
  -8   9  15        3.62       23.17     27.02 o
  -7   9  15      335.78      372.77     41.68 o
  -6   9  15        4.24       30.48     23.98 o
  -5   9  15       46.17       77.55     20.68 o
  -4   9  15       21.52       11.88     23.56 o
  -3   9  15       29.29       32.12     19.38 o
  -2   9  15       76.25       93.32     24.52 o
  -1   9  15       54.12       51.41     19.92 o
   0   9  15        0.51       35.24     22.54 o
   1   9  15        2.72       -8.24     22.29 o
 -13  10  15        0.66       -4.61     37.20 o
 -12  10  15        1.49       47.93     39.92 o
 -11  10  15       46.12       19.56     46.69 o
 -10  10  15       14.00      -23.53     25.86 o
  -9  10  15       11.21       22.14     34.16 o
  -8  10  15      143.00      134.77     57.85 o
  -7  10  15        0.41      -17.06     28.55 o
  -6  10  15        9.44       16.62     28.55 o
  -5  10  15        0.02       40.18     26.22 o
  -4  10  15        8.03        9.96     24.89 o
  -3  10  15       54.35       35.91     26.97 o
  -2  10  15       17.31       28.22     21.32 o
  -1  10  15       34.35       28.55     37.55 o
 -23   0  16       46.56       68.57     32.39 o
 -22   0  16       15.58      -18.27     65.69 o
 -21   0  16      154.05       77.16     49.04 o
 -20   0  16       12.94        4.49     51.25 o
 -19   0  16       13.69       48.63     50.70 o
 -18   0  16      429.96      455.39     52.84 o
 -17   0  16      675.99      728.18     65.17 o
 -16   0  16      989.38      979.84    104.82 o
 -15   0  16      189.09      216.92     27.46 o
 -14   0  16      292.55      404.59     34.06 o
 -13   0  16     1616.38     1790.66     45.07 o
 -12   0  16       37.37      101.82     31.82 o
 -11   0  16     1515.03     1360.90     67.83 o
 -10   0  16       21.65       29.71     26.07 o
  -9   0  16      286.92      309.67     32.96 o
  -8   0  16      434.65      493.56     25.04 o
  -7   0  16      725.84      698.93     35.09 o
  -6   0  16     3862.43     4112.63    230.39 o
  -5   0  16      595.00      710.21     34.80 o
  -4   0  16     1591.96     1428.66     28.84 o
  -3   0  16     3754.74     3853.62    116.46 o
  -2   0  16     3235.57     3301.84    169.54 o
  -1   0  16      777.56      794.42     29.21 o
   0   0  16      714.22      700.45     30.37 o
   1   0  16      119.78      169.78     29.49 o
   2   0  16      870.49      880.98     27.37 o
   3   0  16     1071.56     1094.74     32.02 o
   4   0  16      324.42      321.75     27.68 o
   5   0  16       48.86       82.37     65.65 o
   6   0  16       19.54       21.79     26.08 o
   7   0  16        0.31       21.02     38.35 o
 -23   1  16       26.95       14.60     23.44 o
 -22   1  16      100.11       67.26     22.46 o
 -21   1  16        2.48       29.23     30.21 o
 -20   1  16        2.39       79.13     23.41 o
 -19   1  16        6.41       -6.28     29.34 o
 -18   1  16        0.10       -3.31     25.06 o
 -17   1  16       31.13       48.74     27.99 o
 -16   1  16       67.92      121.34     19.79 o
 -15   1  16      153.04      255.83     18.57 o
 -14   1  16      143.22       83.85     19.23 o
 -13   1  16      254.17      238.95     16.55 o
 -12   1  16      160.08      197.67     20.85 o
 -11   1  16       95.78       51.14     20.82 o
 -10   1  16      500.11      574.47     21.73 o
  -9   1  16      100.79      113.07     20.43 o
  -8   1  16      470.39      501.70     21.89 o
  -7   1  16      253.15      235.72     19.21 o
  -6   1  16      736.58      712.75     18.87 o
  -5   1  16      335.32      399.90     27.91 o
  -4   1  16     1167.93     1282.65     21.59 o
  -3   1  16     1867.61     2007.93     31.42 o
  -2   1  16        0.38      -13.33     20.80 o
  -1   1  16     1082.92     1004.77     36.07 o
   0   1  16     1843.79     1766.22     48.79 o
   1   1  16     1003.02      945.07     26.84 o
   2   1  16       93.71      134.55     20.20 o
   3   1  16      398.38      378.91     22.98 o
   4   1  16       21.79       43.31     23.12 o
   5   1  16        1.34       14.67     22.77 o
   6   1  16        0.12       20.04     19.77 o
   7   1  16        2.96       24.87     27.70 o
 -23   2  16       17.06       19.46     44.53 o
 -22   2  16        2.65       34.42     24.48 o
 -21   2  16       17.84       18.43     31.46 o
 -20   2  16       92.08       83.97     24.47 o
 -19   2  16       42.79       25.69     25.35 o
 -18   2  16       58.11       46.26     24.09 o
 -17   2  16       39.67       64.90     24.83 o
 -16   2  16      191.98      175.17     25.00 o
 -15   2  16      114.54       72.27     19.04 o
 -14   2  16      427.77      348.46     24.55 o
 -13   2  16      592.94      454.57     24.48 o
 -12   2  16        6.88        1.35     18.46 o
 -11   2  16      333.57      352.98     21.42 o
 -10   2  16     2694.24     2570.79     55.56 o
  -9   2  16      530.97      500.13     21.77 o
  -8   2  16      151.09      169.48     21.00 o
  -7   2  16       46.03       57.28     18.21 o
  -6   2  16      590.78      527.72     21.65 o
  -5   2  16      504.55      499.29     24.86 o
  -4   2  16      150.91      130.34     23.01 o
  -3   2  16        2.87       27.60     20.62 o
  -2   2  16       19.00       60.98     19.06 o
  -1   2  16      173.03      173.84     18.45 o
   0   2  16       24.17       50.72     26.79 o
   1   2  16       55.59       54.73     21.79 o
   2   2  16      358.54      300.06     23.63 o
   3   2  16       56.80       64.12     21.16 o
   4   2  16       26.59       38.36     27.85 o
   5   2  16       43.84       69.53     26.59 o
   6   2  16      333.18      311.53     35.05 o
   7   2  16      125.86      135.73     32.70 o
 -22   3  16       53.46       22.94     27.13 o
 -21   3  16        0.09       -1.77     26.70 o
 -20   3  16       21.52       29.15     30.44 o
 -19   3  16       10.93       39.04     26.28 o
 -18   3  16       20.02       50.91     22.67 o
 -17   3  16        3.52       35.58     22.48 o
 -16   3  16      261.38      199.41     28.27 o
 -15   3  16       79.03       66.80     24.50 o
 -14   3  16       59.59       78.55     19.59 o
 -13   3  16      485.33      492.05     22.45 o
 -12   3  16        8.29       39.80     20.02 o
 -11   3  16       13.84       65.08     20.50 o
 -10   3  16       52.53       83.18     19.96 o
  -9   3  16       27.72       17.08     22.23 o
  -8   3  16      167.32      199.57     19.29 o
  -7   3  16     1881.09     1955.30     47.24 o
  -6   3  16      882.43      883.38     20.78 o
  -5   3  16       46.77       80.04     19.28 o
  -4   3  16      772.26      822.26     22.68 o
  -3   3  16     1276.57     1173.40     21.87 o
  -2   3  16       26.39        5.66     18.17 o
  -1   3  16      384.45      388.06     22.21 o
   0   3  16      823.24      800.00     24.83 o
   1   3  16       15.56       10.76     20.57 o
   2   3  16        1.06       21.13     24.15 o
   3   3  16      527.18      494.28     33.90 o
   4   3  16      284.56      234.12     20.48 o
   5   3  16      152.76      116.19     21.39 o
   6   3  16        0.72      -22.68     22.68 o
   7   3  16       72.14       73.82     30.75 o
 -22   4  16       29.05       30.45     32.07 o
 -21   4  16        2.90        0.42     31.55 o
 -20   4  16        2.67       -1.06     28.35 o
 -19   4  16       24.16       17.24     26.05 o
 -18   4  16       49.95       42.76     22.52 o
 -17   4  16       30.06       25.90     22.73 o
 -16   4  16        0.98      -27.09     28.36 o
 -15   4  16       27.55       21.69     23.36 o
 -14   4  16       23.56       54.73     23.08 o
 -13   4  16       25.01       31.28     21.74 o
 -12   4  16      294.68      303.77     20.94 o
 -11   4  16        0.23       25.32     21.36 o
 -10   4  16        1.33       23.93     23.63 o
  -9   4  16     1563.59     1479.62     27.19 o
  -8   4  16       46.62       63.65     19.08 o
  -7   4  16     1972.15     1868.54     23.36 o
  -6   4  16        1.52       29.44     19.64 o
  -5   4  16      128.99      153.99     18.72 o
  -4   4  16        1.12       19.12     18.14 o
  -3   4  16      253.92      203.43     24.90 o
  -2   4  16       73.79       95.58     21.14 o
  -1   4  16      135.11      123.47     18.63 o
   0   4  16       63.41       87.49     32.19 o
   1   4  16        4.41       19.94     25.67 o
   2   4  16       37.08      114.00     29.99 o
   3   4  16       20.80        9.70     21.32 o
   4   4  16       27.69       74.42     23.68 o
   5   4  16       75.72       65.23     30.39 o
   6   4  16        7.90      -13.49     22.68 o
 -21   5  16       39.40       46.05     31.87 o
 -20   5  16       16.07       16.84     27.84 o
 -19   5  16       34.37       33.96     23.05 o
 -18   5  16        2.85       23.97     22.87 o
 -17   5  16        0.29       26.52     21.52 o
 -16   5  16      141.06      129.37     23.94 o
 -15   5  16      110.57       92.69     29.13 o
 -14   5  16       93.43       75.44     21.11 o
 -13   5  16       15.58       56.89     22.12 o
 -12   5  16      704.04      674.91     24.05 o
 -11   5  16      325.31      351.83     21.58 o
 -10   5  16      560.59      563.72     21.54 o
  -9   5  16       15.23       20.84     20.61 o
  -8   5  16      966.17      957.82     26.36 o
  -7   5  16      135.48      150.55     20.06 o
  -6   5  16      389.06      396.55     20.35 o
  -5   5  16      103.76      106.73     21.53 o
  -4   5  16      334.68      301.34     24.57 o
  -3   5  16      295.18      313.44     21.49 o
  -2   5  16      373.84      389.15     26.55 o
  -1   5  16      114.42      134.88     22.14 o
   0   5  16      179.69      185.49     20.06 o
   1   5  16       70.28       79.48     21.17 o
   2   5  16      153.60      170.39     19.49 o
   3   5  16      121.23      131.63     20.27 o
   4   5  16      239.01      238.12     23.89 o
   5   5  16        0.38       21.59     23.59 o
 -20   6  16       10.37        6.78     31.59 o
 -19   6  16       14.50        9.03     42.65 o
 -18   6  16       13.62       28.41     37.44 o
 -17   6  16        4.28        3.50     37.85 o
 -16   6  16       33.94       75.77     56.09 o
 -15   6  16       84.27       81.88     25.12 o
 -14   6  16       54.74       88.04     33.42 o
 -13   6  16      120.21      145.10     27.86 o
 -12   6  16      104.48      103.67     37.85 o
 -11   6  16      400.97      404.62     42.34 o
 -10   6  16        5.94       23.70     22.13 o
  -9   6  16      185.58      208.28     28.36 o
  -8   6  16       66.35       86.36     21.11 o
  -7   6  16       17.62       35.85     24.70 o
  -6   6  16      120.04      107.44     20.77 o
  -5   6  16      108.43       66.65     19.74 o
  -4   6  16      110.73       96.38     27.98 o
  -3   6  16      330.91      354.44     20.83 o
  -2   6  16       87.89      132.53     22.84 o
  -1   6  16      218.27      209.97     23.47 o
   0   6  16        0.84      -14.87     22.75 o
   1   6  16        0.32       71.57     25.36 o
   2   6  16       79.61      112.54     23.28 o
   3   6  16       17.29        1.06     21.52 o
   4   6  16        8.15      -21.60     22.21 o
   5   6  16       13.93      -26.73     40.34 o
 -19   7  16        1.60      -21.11     26.13 o
 -18   7  16       15.07       19.91     39.37 o
 -17   7  16        2.30      -11.47     25.23 o
 -16   7  16       41.08       68.56     29.79 o
 -15   7  16        8.11       16.92     29.53 o
 -14   7  16      190.50      199.54     60.99 o
 -13   7  16        1.09      -35.90     59.19 o
 -12   7  16       45.82       31.57     23.82 o
 -11   7  16      239.23      253.81     33.60 o
 -10   7  16      174.25      176.71     39.47 o
  -9   7  16       28.24        8.13     27.50 o
  -8   7  16      190.32      209.40     25.07 o
  -7   7  16       59.25       92.65     36.04 o
  -6   7  16      121.27      131.09     39.62 o
  -5   7  16      396.63      362.61     23.89 o
  -4   7  16      991.58     1020.40     23.42 o
  -3   7  16       79.23       84.28     20.33 o
  -2   7  16       15.91       23.99     22.28 o
  -1   7  16      112.26      157.75     25.46 o
   0   7  16      542.37      548.31     24.03 o
   1   7  16      483.80      520.57     26.23 o
   2   7  16      139.37      129.63     23.45 o
   3   7  16        0.17       27.06     25.61 o
 -17   8  16       80.98      107.12     36.63 o
 -16   8  16       22.03       85.24     35.64 o
 -15   8  16        3.78       42.42     35.37 o
 -14   8  16       86.93       61.56     25.12 o
 -13   8  16      168.95      141.91     24.96 o
 -12   8  16       28.09       59.26     34.48 o
 -11   8  16       20.40       14.93     45.38 o
 -10   8  16       28.55       41.78     26.61 o
  -9   8  16        6.84       35.44     27.04 o
  -8   8  16       18.12       -9.00     26.54 o
  -7   8  16      451.67      470.87     68.62 o
  -6   8  16        3.38       35.28     20.26 o
  -5   8  16       11.24       45.33     21.52 o
  -4   8  16      121.64       41.96     21.64 o
  -3   8  16      670.14      612.49     25.39 o
  -2   8  16      319.65      278.05     25.04 o
  -1   8  16      218.45      220.08     24.12 o
   0   8  16       29.35       66.42     33.45 o
   1   8  16        1.22       47.30     35.26 o
   2   8  16       58.26       86.25     23.82 o
 -15   9  16       50.99       67.88     29.43 o
 -14   9  16        0.09       10.26     29.21 o
 -13   9  16       36.64       48.08     34.26 o
 -12   9  16       22.17       15.55     27.96 o
 -11   9  16        0.81      103.41     79.71 o
 -10   9  16        3.67       35.20     33.23 o
  -9   9  16        4.88       22.29     27.27 o
  -8   9  16       15.46      -10.80     39.16 o
  -7   9  16       17.79       19.74     27.16 o
  -6   9  16       10.29       86.04     27.87 o
  -5   9  16      103.10      103.33     23.58 o
  -4   9  16      140.95       92.78     23.07 o
  -3   9  16        7.35       17.74     26.32 o
  -2   9  16       15.26       16.73     24.51 o
  -1   9  16        6.77        2.19     22.19 o
   0   9  16       50.41       51.98     26.15 o
 -12  10  16       18.01        1.32     34.52 o
 -11  10  16       16.14       31.19     32.53 o
 -10  10  16       78.94       95.14     27.62 o
  -9  10  16       37.89       39.11     28.77 o
  -8  10  16       28.30       62.13     27.45 o
  -7  10  16        1.81       48.68     27.33 o
  -6  10  16       17.09       30.22     24.49 o
  -5  10  16       18.26       87.80     35.11 o
  -4  10  16       16.80        9.92     24.95 o
 -23   1  17       60.03       87.36     25.05 o
 -22   1  17        0.08       47.26     27.25 o
 -21   1  17       30.64       52.91     27.04 o
 -20   1  17       15.54      -14.10     42.10 o
 -19   1  17       20.72      -21.21     29.56 o
 -18   1  17        7.48       19.96     23.30 o
 -17   1  17        4.97        8.73     19.80 o
 -16   1  17      119.04       94.85     21.39 o
 -15   1  17      162.22      169.77     23.90 o
 -14   1  17       28.24       52.68     21.24 o
 -13   1  17      317.77      321.89     21.35 o
 -12   1  17      547.41      523.80     21.85 o
 -11   1  17     1373.38     1238.62     21.73 o
 -10   1  17        7.30       37.64     20.55 o
  -9   1  17     1863.40     1963.61     23.20 o
  -8   1  17     3510.95     3543.41     45.27 o
  -7   1  17     1142.03     1038.74     20.05 o
  -6   1  17      171.01      208.61     25.70 o
  -5   1  17      864.53      917.98     20.95 o
  -4   1  17     1006.94      938.81     23.80 o
  -3   1  17      128.99      113.38     21.38 o
  -2   1  17       22.20       18.85     32.02 o
  -1   1  17      165.19      218.52     17.95 o
   0   1  17      264.99      270.32     20.43 o
   1   1  17       51.51       78.78     29.44 o
   2   1  17       79.89       74.39     19.04 o
   3   1  17      304.27      271.76     35.02 o
   4   1  17      139.46      128.29     32.33 o
   5   1  17        8.70       42.89     26.20 o
   6   1  17        3.96       68.92     20.47 o
 -22   2  17       35.87       27.28     27.60 o
 -21   2  17       12.42        9.40     27.76 o
 -20   2  17       72.37      115.00     31.35 o
 -19   2  17       86.18       79.76     28.71 o
 -18   2  17      170.41      136.33     24.19 o
 -17   2  17        0.44       23.26     21.90 o
 -16   2  17      233.21      186.01     20.07 o
 -15   2  17      301.10      268.17     23.39 o
 -14   2  17       93.62       78.81     20.99 o
 -13   2  17        5.88        0.32     18.07 o
 -12   2  17       19.00       25.97     23.24 o
 -11   2  17      172.25      161.32     23.17 o
 -10   2  17      553.17      543.55     18.74 o
  -9   2  17      268.32      267.26     21.32 o
  -8   2  17      111.94      165.01     17.60 o
  -7   2  17      279.82      247.46     18.71 o
  -6   2  17      920.97      915.36     18.26 o
  -5   2  17      832.83      801.36     42.20 o
  -4   2  17      282.12      311.18     21.83 o
  -3   2  17      227.93      266.08     23.98 o
  -2   2  17        0.98       -4.08     21.39 o
  -1   2  17       11.88       12.58     18.36 o
   0   2  17        0.21       23.94     21.47 o
   1   2  17        7.00        5.12     22.29 o
   2   2  17       82.95       72.44     21.85 o
   3   2  17       11.23       22.61     22.49 o
   4   2  17      106.74      130.56     31.80 o
   5   2  17      367.86      371.05     27.43 o
   6   2  17       41.42       35.85     25.04 o
 -22   3  17        0.11      -13.91     25.82 o
 -21   3  17       12.31        9.58     31.73 o
 -20   3  17       91.32      136.42     27.19 o
 -19   3  17       22.42       58.46     23.21 o
 -18   3  17        6.08        6.39     22.27 o
 -17   3  17       13.92       27.84     21.97 o
 -16   3  17        5.04       12.62     21.54 o
 -15   3  17      146.17      209.35     25.33 o
 -14   3  17      151.96      189.93     21.03 o
 -13   3  17       34.48       25.99     21.42 o
 -12   3  17      163.31      172.53     18.66 o
 -11   3  17      672.42      679.28     24.44 o
 -10   3  17      169.17      171.23     23.25 o
  -9   3  17      179.16      171.80     26.95 o
  -8   3  17        0.73        7.01     17.68 o
  -7   3  17        0.82       21.48     18.74 o
  -6   3  17      818.53      878.04     21.49 o
  -5   3  17       93.68      140.04     20.95 o
  -4   3  17       15.43       35.19     22.21 o
  -3   3  17      335.93      412.61     20.67 o
  -2   3  17       89.39      123.41     24.54 o
  -1   3  17      659.32      706.75     23.98 o
   0   3  17     1518.13     1523.08     38.37 o
   1   3  17      461.62      437.23     21.42 o
   2   3  17       22.61       85.05     33.16 o
   3   3  17       54.03      129.73     23.92 o
   4   3  17       52.60       47.30     27.00 o
   5   3  17       69.63       68.69     24.44 o
 -22   4  17        3.48       -4.08     39.99 o
 -21   4  17       25.55       63.26     27.40 o
 -20   4  17        0.58        7.94     31.53 o
 -19   4  17       26.63       52.99     20.72 o
 -18   4  17       79.04      109.27     23.50 o
 -17   4  17      122.07      151.16     26.79 o
 -16   4  17      110.70      114.17     23.82 o
 -15   4  17        6.02       15.85     23.27 o
 -14   4  17       86.38      126.87     23.39 o
 -13   4  17       76.50      135.39     23.80 o
 -12   4  17        2.43        0.87     22.65 o
 -11   4  17        2.72       24.74     18.89 o
 -10   4  17      199.20      201.34     19.48 o
  -9   4  17      299.68      258.91     19.82 o
  -8   4  17      102.55      126.59     20.66 o
  -7   4  17        7.30       14.98     21.20 o
  -6   4  17      388.40      415.54     19.62 o
  -5   4  17       27.30       78.09     23.62 o
  -4   4  17      102.42       92.46     19.43 o
  -3   4  17     2102.33     2067.67     30.11 o
  -2   4  17     1781.49     1920.88     27.73 o
  -1   4  17      558.98      587.64     41.41 o
   0   4  17       48.86       90.79     22.71 o
   1   4  17      350.59      344.01     19.88 o
   2   4  17     1153.37     1056.71     22.75 o
   3   4  17      678.25      622.95     23.53 o
   4   4  17       37.35       80.69     26.81 o
   5   4  17       32.71       34.29     24.84 o
 -21   5  17       31.08       49.38     29.63 o
 -20   5  17       29.07       36.75     20.95 o
 -19   5  17       13.82       61.82     24.54 o
 -18   5  17       21.66       -3.06     28.01 o
 -17   5  17        0.03      -11.13     23.60 o
 -16   5  17       44.50       60.92     24.44 o
 -15   5  17        0.27       30.49     24.90 o
 -14   5  17        0.65       24.19     27.18 o
 -13   5  17       20.79       58.74     24.98 o
 -12   5  17      846.27      673.96     29.14 o
 -11   5  17       55.83       89.29     26.38 o
 -10   5  17      723.26      691.44     30.12 o
  -9   5  17      174.35      135.04     20.92 o
  -8   5  17        1.95        6.77     21.00 o
  -7   5  17        7.17       29.28     19.38 o
  -6   5  17      702.58      800.23     52.52 o
  -5   5  17       51.74       85.20     21.13 o
  -4   5  17       42.79       66.97     19.03 o
  -3   5  17       28.92       66.67     20.45 o
  -2   5  17      142.16      160.00     20.29 o
  -1   5  17      247.44      191.71     26.11 o
   0   5  17      138.30      120.70     19.92 o
   1   5  17       59.25       36.06     22.80 o
   2   5  17       45.41       50.48     26.89 o
   3   5  17       13.41       18.96     19.99 o
   4   5  17       30.92       55.00     21.83 o
 -20   6  17        1.08       -4.88     25.41 o
 -19   6  17        7.99       34.39     46.66 o
 -18   6  17       51.87       13.68     34.68 o
 -17   6  17        2.17        0.94     24.07 o
 -16   6  17      123.25       60.97     34.85 o
 -15   6  17      145.08       62.29     27.19 o
 -14   6  17      163.34      124.94     27.26 o
 -13   6  17       28.78       10.94     58.88 o
 -12   6  17       54.53       12.03     33.73 o
 -11   6  17      627.28      598.39     33.36 o
 -10   6  17      170.32      136.33     28.70 o
  -9   6  17      504.19      526.36     24.85 o
  -8   6  17      112.78       89.90     22.54 o
  -7   6  17        3.57       18.06     26.36 o
  -6   6  17      133.28      152.90     20.35 o
  -5   6  17      454.27      409.96     23.56 o
  -4   6  17      107.13      143.64     22.96 o
  -3   6  17        1.96       29.91     30.82 o
  -2   6  17      101.46      102.21     20.13 o
  -1   6  17        2.75       16.95     22.16 o
   0   6  17       83.72       85.09     36.24 o
   1   6  17      131.93      110.74     18.45 o
   2   6  17       30.96       47.77     23.50 o
   3   6  17       40.39       90.08     26.82 o
 -19   7  17       35.69       23.90     36.12 o
 -18   7  17        6.35      -16.38     51.84 o
 -17   7  17        0.81       11.41     80.92 o
 -16   7  17       86.16       27.21     35.19 o
 -15   7  17        9.81        7.42     29.45 o
 -14   7  17       20.57       56.03     24.03 o
 -13   7  17        4.77      -15.39     28.68 o
 -12   7  17      303.99      286.63     24.74 o
 -11   7  17       21.35       65.93     23.49 o
 -10   7  17        0.13      -15.70     33.03 o
  -9   7  17       20.20        8.74     23.91 o
  -8   7  17      249.61      255.71     23.15 o
  -7   7  17      170.01      172.02     22.57 o
  -6   7  17       73.25       96.24     24.66 o
  -5   7  17      378.41      332.45     21.14 o
  -4   7  17        6.28      -15.85     25.07 o
  -3   7  17        0.68       -5.18     20.49 o
  -2   7  17       29.57       15.01     28.34 o
  -1   7  17      111.10       51.78     34.82 o
   0   7  17       22.35       25.76     20.87 o
   1   7  17       25.58       29.23     19.96 o
   2   7  17      118.04       82.17     26.28 o
 -17   8  17       29.47       19.32     35.66 o
 -16   8  17        0.62      -36.40     36.40 o
 -15   8  17        0.12      -35.43     35.43 o
 -14   8  17      165.34      109.86     29.34 o
 -13   8  17        2.69       27.34     24.42 o
 -12   8  17        6.14        6.84     27.34 o
 -11   8  17        0.56      -16.52     39.47 o
 -10   8  17      111.09       91.11     23.71 o
  -9   8  17        5.12       34.08     28.05 o
  -8   8  17       50.01       93.05     27.45 o
  -7   8  17      177.74      225.26     47.18 o
  -6   8  17      149.51       89.57     35.70 o
  -5   8  17       16.17       47.82     21.16 o
  -4   8  17       20.28       35.39     24.20 o
  -3   8  17        9.06        8.97     23.89 o
  -2   8  17       36.74       38.24     25.33 o
  -1   8  17       83.92      109.64     22.23 o
   0   8  17       17.79       26.88     28.77 o
 -14   9  17        1.26       28.11     52.77 o
 -13   9  17      115.18      106.66     28.69 o
 -12   9  17        3.74        1.32     24.78 o
 -11   9  17       40.48       31.00     28.42 o
 -10   9  17       17.99       34.28     23.64 o
  -9   9  17      120.98      159.70     23.64 o
  -8   9  17       36.16       37.27     27.23 o
  -7   9  17       87.79      169.49     57.88 o
  -6   9  17        1.91        1.16     22.02 o
  -5   9  17       16.27       -5.77     22.61 o
  -4   9  17      230.32      168.63     22.51 o
  -3   9  17       87.91       80.55     25.12 o
  -2   9  17        0.26        2.76     22.62 o
  -9  10  17        0.59       53.95     34.67 o
 -22   0  18        8.72        6.66     49.42 o
 -21   0  18       10.56       -6.22     36.68 o
 -20   0  18       29.59       45.17     36.82 o
 -19   0  18       85.61      100.36     50.56 o
 -18   0  18       11.48       18.58     27.92 o
 -17   0  18       21.44       58.09     38.06 o
 -16   0  18        6.93        4.50     23.55 o
 -15   0  18      283.20      314.86     27.66 o
 -14   0  18       37.18       71.89     23.32 o
 -13   0  18     1678.40     1939.14     36.72 o
 -12   0  18       75.87       98.94     32.49 o
 -11   0  18     1628.41     1526.35     43.31 o
 -10   0  18       46.96      106.42     31.62 o
  -9   0  18      355.99      349.05     27.79 o
  -8   0  18        4.76        8.63     28.18 o
  -7   0  18      183.27      290.61     51.15 o
  -6   0  18      470.86      561.49     30.28 o
  -5   0  18        3.95       39.94     61.89 o
  -4   0  18      778.28      846.22     49.70 o
  -3   0  18     1484.63     1579.83    157.24 o
  -2   0  18     2547.15     2324.48    101.57 o
  -1   0  18        0.29      -21.32     28.96 o
   0   0  18      473.34      570.46     35.22 o
   1   0  18     2065.38     2036.29     40.90 o
   2   0  18      263.05      288.58    105.54 o
   3   0  18      255.87      258.13     26.80 o
   4   0  18       21.65       69.20     37.51 o
   5   0  18      329.50      268.99     28.84 o
 -22   1  18        1.63       31.71     23.78 o
 -21   1  18       13.27        7.10     26.52 o
 -20   1  18       92.40       50.90     26.00 o
 -19   1  18        2.10       23.42     25.06 o
 -18   1  18       14.10       51.24     27.95 o
 -17   1  18       80.30       63.56     19.20 o
 -16   1  18      188.94      236.17     21.74 o
 -15   1  18      159.88      168.17     21.00 o
 -14   1  18      455.89      498.85     41.59 o
 -13   1  18       51.18       14.55     17.19 o
 -12   1  18       58.03       77.16     18.54 o
 -11   1  18        2.54        3.09     20.20 o
 -10   1  18      493.51      522.56     23.58 o
  -9   1  18        0.74       16.22     18.44 o
  -8   1  18       22.09       19.26     18.88 o
  -7   1  18     1222.14     1217.10     28.42 o
  -6   1  18      297.05      316.50     21.68 o
  -5   1  18       13.15       41.51     21.64 o
  -4   1  18       96.19       66.16     21.39 o
  -3   1  18       48.10       57.76     20.42 o
  -2   1  18      726.21      816.46     28.70 o
  -1   1  18      299.55      311.05     22.34 o
   0   1  18      343.19      345.75     26.98 o
   1   1  18      392.76      361.11     20.67 o
   2   1  18       15.53       36.23     19.74 o
   3   1  18      118.23      136.81     23.24 o
   4   1  18      115.73      146.63     22.35 o
   5   1  18       21.56       61.46     23.90 o
 -22   2  18        0.75      -20.18     23.85 o
 -21   2  18        5.27      -19.86     36.54 o
 -20   2  18       17.84       51.90     30.53 o
 -19   2  18        0.94       34.80     28.87 o
 -18   2  18        4.58       58.47     28.62 o
 -17   2  18      165.02      215.60     20.17 o
 -16   2  18        2.75       32.55     21.04 o
 -15   2  18       31.81       54.54     19.37 o
 -14   2  18      281.42      238.82     23.93 o
 -13   2  18       21.81       32.96     17.64 o
 -12   2  18       11.13        3.86     22.37 o
 -11   2  18      274.04      303.41     20.00 o
 -10   2  18     1335.72     1375.52     23.68 o
  -9   2  18      294.70      318.59     19.16 o
  -8   2  18      303.69      297.41     18.98 o
  -7   2  18      843.10      926.22     21.09 o
  -6   2  18      892.24      856.06     39.75 o
  -5   2  18     1425.80     1359.89     64.86 o
  -4   2  18       62.06       65.73     18.72 o
  -3   2  18      586.27      564.61     29.42 o
  -2   2  18      347.35      311.53     26.86 o
  -1   2  18      182.30      203.94     20.38 o
   0   2  18       64.87       32.07     18.58 o
   1   2  18       31.77       83.43     18.64 o
   2   2  18       53.44       49.29     21.27 o
   3   2  18       50.27       33.85     20.68 o
   4   2  18      210.81      206.22     41.62 o
   5   2  18       62.41       20.80     50.49 o
 -22   3  18        0.24       58.41     32.44 o
 -21   3  18        6.79       24.27     26.99 o
 -20   3  18       90.98      107.31     26.42 o
 -19   3  18        9.35       32.34     25.93 o
 -18   3  18        2.92       11.60     24.01 o
 -17   3  18       85.42      119.21     24.66 o
 -16   3  18       20.25       22.35     18.42 o
 -15   3  18       24.46       49.65     24.08 o
 -14   3  18       84.06       60.41     23.84 o
 -13   3  18      485.66      467.19     22.55 o
 -12   3  18      753.75      624.18     22.61 o
 -11   3  18       52.07       61.68     21.10 o
 -10   3  18      484.76      513.88     18.73 o
  -9   3  18      411.97      383.69     21.85 o
  -8   3  18      588.99      561.04     25.63 o
  -7   3  18       25.30       51.45     21.38 o
  -6   3  18        2.37       14.93     17.83 o
  -5   3  18      413.48      338.53     23.66 o
  -4   3  18      428.86      429.61     20.71 o
  -3   3  18       10.35        3.57     20.00 o
  -2   3  18      115.55      147.31     24.73 o
  -1   3  18       46.50       62.46     33.42 o
   0   3  18      211.66      237.49     27.72 o
   1   3  18        6.15       42.92     20.89 o
   2   3  18       58.01       51.27     20.31 o
   3   3  18      223.81      169.12     23.09 o
   4   3  18       48.54       60.05     24.65 o
 -21   4  18        5.38        2.12     27.05 o
 -20   4  18        5.97       -5.87     26.81 o
 -19   4  18        1.27      -19.29     22.63 o
 -18   4  18        9.51       27.39     25.64 o
 -17   4  18        7.12       11.79     26.99 o
 -16   4  18       96.58       86.29     22.21 o
 -15   4  18      249.41      196.31     28.41 o
 -14   4  18      156.77      168.91     19.60 o
 -13   4  18        0.97        9.14     19.78 o
 -12   4  18      226.08      237.68     20.80 o
 -11   4  18       11.80       31.61     20.70 o
 -10   4  18       16.30       28.99     23.00 o
  -9   4  18       10.11        3.76     20.75 o
  -8   4  18       20.74       41.80     20.75 o
  -7   4  18       42.13       63.18     21.42 o
  -6   4  18      273.61      282.72     19.70 o
  -5   4  18        0.66       30.58     21.33 o
  -4   4  18       62.47       40.41     18.96 o
  -3   4  18        1.36       49.99     24.46 o
  -2   4  18       62.70       75.56     19.01 o
  -1   4  18        3.23      -10.69     18.02 o
   0   4  18       51.51      116.50     24.34 o
   1   4  18        0.08       13.94     23.01 o
   2   4  18       16.90       19.63     24.96 o
   3   4  18       23.91       -3.99     19.14 o
   4   4  18       24.04       14.81     33.36 o
 -20   5  18        1.08      -25.31     25.31 o
 -19   5  18       35.97       62.14     25.02 o
 -18   5  18        5.02       23.53     21.97 o
 -17   5  18       92.88       74.40     25.38 o
 -16   5  18      130.85      102.07     22.11 o
 -15   5  18       18.33       73.70     30.97 o
 -14   5  18       88.77      101.54     23.29 o
 -13   5  18      121.22      144.51     21.14 o
 -12   5  18      138.07      130.44     25.07 o
 -11   5  18        3.57       34.95     19.40 o
 -10   5  18       70.76       65.27     19.12 o
  -9   5  18      761.03      714.49     32.61 o
  -8   5  18      530.05      482.82     22.57 o
  -7   5  18      304.31      305.02     23.75 o
  -6   5  18       34.35       70.43     21.58 o
  -5   5  18      638.63      576.01     25.29 o
  -4   5  18      276.35      252.20     22.78 o
  -3   5  18      293.70      313.98     21.45 o
  -2   5  18        0.31       12.50     19.97 o
  -1   5  18       69.11       58.27     24.27 o
   0   5  18       83.60       80.43     21.03 o
   1   5  18      116.72      158.03     19.91 o
   2   5  18        0.25       33.13     21.83 o
   3   5  18        1.41       37.71     21.48 o
 -19   6  18        0.61       20.00     62.13 o
 -18   6  18        9.51       15.58     33.75 o
 -17   6  18       22.35       71.73     62.51 o
 -16   6  18        8.10       41.84     30.15 o
 -15   6  18        3.28       22.80     28.53 o
 -14   6  18        1.59       43.97     28.98 o
 -13   6  18       31.87       19.77     55.50 o
 -12   6  18        8.16       -4.48     27.56 o
 -11   6  18       55.25       58.94     29.19 o
 -10   6  18       93.58       92.15     23.68 o
  -9   6  18      229.63      253.45     21.36 o
  -8   6  18        8.95        3.70     23.90 o
  -7   6  18      244.34      245.09     25.97 o
  -6   6  18      438.87      460.42     25.91 o
  -5   6  18       98.47      135.66     23.62 o
  -4   6  18       29.65       44.36     20.75 o
  -3   6  18        5.63       34.10     24.96 o
  -2   6  18      169.44      139.90     21.13 o
  -1   6  18        0.86       46.38     23.13 o
   0   6  18        5.98       26.86     22.76 o
   1   6  18        7.56        2.59     20.61 o
   2   6  18       22.77        2.95     22.20 o
 -18   7  18        1.99       65.24     28.58 o
 -17   7  18        8.40       10.13     29.04 o
 -16   7  18      130.41      161.29     36.64 o
 -15   7  18        7.10       85.55     41.72 o
 -14   7  18        1.01       22.72     25.13 o
 -13   7  18       15.16       25.97     37.23 o
 -12   7  18       10.93       23.29     28.36 o
 -11   7  18       12.13       28.66     27.11 o
 -10   7  18       12.13       49.74     27.04 o
  -9   7  18       22.09       -6.61     24.60 o
  -8   7  18       24.34       46.62     21.61 o
  -7   7  18       31.36       15.70     20.30 o
  -6   7  18      118.17      102.65     22.97 o
  -5   7  18       13.88       62.47     26.90 o
  -4   7  18      140.30      157.97     27.50 o
  -3   7  18      100.60      108.18     26.30 o
  -2   7  18      307.55      304.05     26.62 o
  -1   7  18      303.26      359.67     49.09 o
   0   7  18      127.00      102.69     54.97 o
 -16   8  18       59.62       53.16     29.16 o
 -15   8  18       32.96       37.09     35.95 o
 -14   8  18        2.60      -35.33     35.33 o
 -13   8  18       32.51       97.03     30.81 o
 -12   8  18       18.65       37.60     34.15 o
 -11   8  18       19.09       -6.57     33.67 o
 -10   8  18        3.88       51.22     27.64 o
  -9   8  18       10.29       13.51     27.67 o
  -8   8  18       31.03       62.36     55.26 o
  -7   8  18       57.21       34.86     21.79 o
  -6   8  18        0.84      -21.09     21.09 o
  -5   8  18       10.32       36.19     28.30 o
  -4   8  18      223.58      208.78     24.47 o
  -3   8  18      352.15      281.58     25.40 o
  -2   8  18       36.20       40.14     25.34 o
 -13   9  18        0.63        3.47     28.84 o
 -12   9  18        0.70       41.37     40.55 o
 -11   9  18        1.58       24.77     28.29 o
 -10   9  18       27.57       76.41     24.90 o
  -9   9  18       80.88      101.07     39.20 o
  -8   9  18       56.91       28.61     33.41 o
  -7   9  18      106.74      114.14     34.82 o
  -6   9  18        7.94       60.95     30.71 o
  -5   9  18       54.11       48.23     27.75 o
 -22   1  19        1.86        2.38     30.66 o
 -21   1  19        7.42       13.73     56.81 o
 -20   1  19        2.58       -1.20     22.54 o
 -19   1  19       37.01       68.67     22.40 o
 -18   1  19       32.95       14.83     20.12 o
 -17   1  19       91.88       80.91     27.20 o
 -16   1  19      176.83      172.99     19.10 o
 -15   1  19        7.35       40.11     25.80 o
 -14   1  19      136.56      128.92     18.98 o
 -13   1  19      285.65      238.13     19.10 o
 -12   1  19      152.72      158.60     21.02 o
 -11   1  19        6.85        4.68     20.70 o
 -10   1  19      218.67      184.99     17.92 o
  -9   1  19      430.89      469.90     39.68 o
  -8   1  19      142.16      179.47     23.64 o
  -7   1  19      465.12      456.83     23.74 o
  -6   1  19        6.53       28.80     23.98 o
  -5   1  19     1329.98     1344.48     28.47 o
  -4   1  19     1342.17     1310.11     40.83 o
  -3   1  19      116.30      133.35     20.53 o
  -2   1  19      142.01      149.93     19.21 o
  -1   1  19      599.98      647.56     26.32 o
   0   1  19      165.73      202.78     33.21 o
   1   1  19       11.88       16.31     21.04 o
   2   1  19      107.08      135.08     47.54 o
   3   1  19      187.68      165.06     21.35 o
 -22   2  19        0.14       15.32     27.46 o
 -21   2  19       53.36       50.50     27.02 o
 -20   2  19       10.88       15.25     34.29 o
 -19   2  19        8.18      -35.01     35.01 o
 -18   2  19       25.46       71.40     28.33 o
 -17   2  19       28.62       60.45     21.45 o
 -16   2  19       39.61       66.92     19.17 o
 -15   2  19       91.62       89.90     21.30 o
 -14   2  19       96.61      130.00     23.92 o
 -13   2  19        5.99       33.55     17.49 o
 -12   2  19      406.42      357.90     20.00 o
 -11   2  19      151.43      165.21     21.29 o
 -10   2  19      172.60      199.98     21.42 o
  -9   2  19        8.10       20.53     20.88 o
  -8   2  19      355.72      376.66     22.02 o
  -7   2  19     1034.64     1071.11     23.35 o
  -6   2  19      797.30      757.18     23.80 o
  -5   2  19        2.71       17.74     19.39 o
  -4   2  19       53.33       52.18     18.88 o
  -3   2  19      303.95      242.41     20.41 o
  -2   2  19      325.31      329.93     20.39 o
  -1   2  19       18.98        1.52     21.80 o
   0   2  19        0.09       73.14     27.32 o
   1   2  19        8.82       40.90     26.68 o
   2   2  19        0.09       56.42     25.91 o
   3   2  19       14.48       16.10     23.79 o
 -21   3  19        6.04       46.58     31.76 o
 -20   3  19       15.89       45.07     20.93 o
 -19   3  19        2.56       35.12     25.28 o
 -18   3  19       10.52       12.92     24.90 o
 -17   3  19      105.05      108.09     28.55 o
 -16   3  19      102.63      114.02     19.99 o
 -15   3  19        4.25       43.72     23.85 o
 -14   3  19      101.74      141.15     26.92 o
 -13   3  19      193.10      229.12     23.94 o
 -12   3  19       71.15      113.62     26.41 o
 -11   3  19       67.54      121.41     21.41 o
 -10   3  19       22.00       20.05     23.49 o
  -9   3  19       21.46       25.58     17.46 o
  -8   3  19      259.05      252.62     19.32 o
  -7   3  19        1.94       13.71     17.29 o
  -6   3  19      152.83      177.13     21.39 o
  -5   3  19        6.11       21.14     23.69 o
  -4   3  19       15.07       57.85     21.61 o
  -3   3  19      161.40      177.38     24.54 o
  -2   3  19      627.52      659.14     31.50 o
  -1   3  19      242.87      306.34     24.05 o
   0   3  19      163.25      141.90     21.31 o
   1   3  19        4.47       32.60     21.43 o
   2   3  19       62.88       60.33     22.04 o
   3   3  19      319.45      323.25     21.56 o
 -21   4  19       17.10       55.76     24.41 o
 -20   4  19       12.42       18.31     25.44 o
 -19   4  19       17.29       37.37     21.91 o
 -18   4  19        6.50       -3.60     23.30 o
 -17   4  19       94.35      105.40     25.45 o
 -16   4  19       10.93       35.33     24.53 o
 -15   4  19      329.63      411.83     21.29 o
 -14   4  19      402.16      403.21     22.87 o
 -13   4  19      250.50      267.88     25.06 o
 -12   4  19       19.61       22.93     23.86 o
 -11   4  19      359.23      388.40     22.06 o
 -10   4  19      586.98      583.14     20.48 o
  -9   4  19      115.36      121.11     23.41 o
  -8   4  19       36.41       51.67     26.44 o
  -7   4  19      421.31      372.08     19.18 o
  -6   4  19        2.30        5.36     19.44 o
  -5   4  19      228.11      267.66     19.45 o
  -4   4  19      404.87      415.58     24.94 o
  -3   4  19      485.86      500.55     25.99 o
  -2   4  19        3.97       31.62     22.21 o
  -1   4  19      105.03       98.11     23.42 o
   0   4  19      850.72      767.30     50.92 o
   1   4  19      541.01      385.39     33.05 o
   2   4  19       85.60       96.76     33.23 o
 -20   5  19       14.72       35.48     24.74 o
 -19   5  19       39.53       60.75     25.64 o
 -18   5  19        0.05       24.77     25.27 o
 -17   5  19        2.61       35.35     21.84 o
 -16   5  19       34.62       16.15     28.26 o
 -15   5  19       17.11       57.95     25.78 o
 -14   5  19       38.62        9.47     23.35 o
 -13   5  19       29.43       35.22     23.22 o
 -12   5  19       46.61       75.51     21.47 o
 -11   5  19        1.76       -1.10     22.35 o
 -10   5  19       63.86       80.01     19.76 o
  -9   5  19        8.46       14.31     21.77 o
  -8   5  19       38.72       86.54     24.78 o
  -7   5  19        1.47        0.50     22.57 o
  -6   5  19        7.10        2.69     22.19 o
  -5   5  19       46.55       69.38     22.97 o
  -4   5  19        2.73       49.69     20.15 o
  -3   5  19      179.29      202.60     31.95 o
  -2   5  19      248.38      315.08     24.41 o
  -1   5  19       40.08       89.21     22.76 o
   0   5  19       92.66       46.61     26.46 o
   1   5  19       10.87       21.16     24.09 o
 -19   6  19       18.64       51.84     25.93 o
 -18   6  19       69.66       75.31     61.61 o
 -17   6  19       99.39       64.73     34.65 o
 -16   6  19        1.34       57.30     28.49 o
 -15   6  19       16.34       51.72     61.61 o
 -14   6  19       21.83       24.68     27.63 o
 -13   6  19       13.58       46.20     24.65 o
 -12   6  19       33.10       38.35     24.15 o
 -11   6  19      288.41      245.21     23.88 o
 -10   6  19      242.02      173.50     23.74 o
  -9   6  19        6.37       14.44     21.37 o
  -8   6  19      388.78      349.64     21.59 o
  -7   6  19      263.64      200.80     20.48 o
  -6   6  19      421.72      429.75     22.31 o
  -5   6  19       34.81       57.74     25.48 o
  -4   6  19       65.17       83.68     23.25 o
  -3   6  19       31.01       18.03     23.84 o
  -2   6  19      118.69      107.12     22.90 o
  -1   6  19        1.44       26.05     26.57 o
   0   6  19       23.09       30.40     31.49 o
 -17   7  19        0.51        8.72    112.52 o
 -16   7  19       58.32       -3.00     47.14 o
 -15   7  19       13.23       41.63     51.84 o
 -14   7  19        0.85       29.70     31.77 o
 -13   7  19        5.66       33.26     47.56 o
 -12   7  19       99.70       55.98     40.72 o
 -11   7  19        1.34       -9.67     29.22 o
 -10   7  19       26.53       65.16     29.10 o
  -9   7  19       34.44       68.91     25.21 o
  -8   7  19       32.15       33.10     24.15 o
  -7   7  19       40.38       88.74     25.43 o
  -6   7  19        0.38        3.77     23.07 o
  -5   7  19      157.68      118.59     20.75 o
  -4   7  19       14.27       28.75     22.21 o
  -3   7  19      151.39      170.07     22.28 o
  -2   7  19        0.27       22.04     25.05 o
  -1   7  19       37.09       32.33     50.63 o
 -15   8  19        9.08      -13.47     34.33 o
 -14   8  19       13.99       47.80     28.79 o
 -13   8  19        8.37      -25.07     25.07 o
 -12   8  19       49.53       41.26     35.54 o
 -11   8  19        1.96       24.18     42.82 o
 -10   8  19       10.02       72.72     27.90 o
  -9   8  19        8.25      -37.42     42.20 o
  -8   8  19       10.22       -1.80     24.78 o
  -7   8  19      148.82      169.22     25.37 o
  -6   8  19       12.56       47.25     28.96 o
  -5   8  19        4.33       12.35     25.34 o
  -4   8  19       19.35        9.66     22.04 o
 -22   0  20       54.78       44.69     52.77 o
 -21   0  20       20.30       38.89     51.80 o
 -20   0  20        5.87       18.23     28.14 o
 -19   0  20       67.10       54.59     24.41 o
 -18   0  20       62.27       45.46     34.21 o
 -17   0  20       20.34      -15.40     32.50 o
 -16   0  20      182.88      195.57     27.34 o
 -15   0  20      671.68      614.36     29.54 o
 -14   0  20       61.00       99.08     33.11 o
 -13   0  20        1.97       27.01     73.11 o
 -12   0  20      368.26      397.33     36.88 o
 -11   0  20       73.12       74.39     23.28 o
 -10   0  20      193.58      161.20     33.21 o
  -9   0  20      280.09      287.75     24.05 o
  -8   0  20      209.36      206.09     44.66 o
  -7   0  20      343.61      250.99     31.95 o
  -6   0  20       34.11       25.96     48.73 o
  -5   0  20      108.52      120.92     36.19 o
  -4   0  20      186.26      234.97     37.99 o
  -3   0  20      111.11      212.81     35.44 o
  -2   0  20       19.43       55.42     35.56 o
  -1   0  20      223.33      213.14     46.90 o
   0   0  20      591.14      539.15     30.81 o
   1   0  20      764.82      630.40     33.24 o
   2   0  20        3.13       47.95     74.22 o
 -21   1  20        0.87      -11.24     33.60 o
 -20   1  20        2.44       -5.59     20.20 o
 -19   1  20        0.18       12.52     24.82 o
 -18   1  20       11.20       70.93     21.52 o
 -17   1  20        0.67       22.37     23.83 o
 -16   1  20       40.48       26.17     16.44 o
 -15   1  20        0.36        3.10     20.95 o
 -14   1  20       16.81       72.74     18.84 o
 -13   1  20      114.90      176.58     23.03 o
 -12   1  20      168.09      222.29     17.85 o
 -11   1  20       11.08       34.99     20.21 o
 -10   1  20      111.05      115.36     17.90 o
  -9   1  20       66.08      109.68     20.91 o
  -8   1  20      221.83      146.86     18.42 o
  -7   1  20       84.54       58.16     20.81 o
  -6   1  20       44.70        7.55     18.46 o
  -5   1  20       12.71       -5.69     22.55 o
  -4   1  20      230.50      264.78     25.11 o
  -3   1  20      161.08      208.80     20.48 o
  -2   1  20      496.85      552.96     24.77 o
  -1   1  20       23.90       35.27     22.25 o
   0   1  20       14.84       11.84     21.33 o
   1   1  20      108.39      144.62     21.96 o
   2   1  20      175.59      182.31     24.78 o
 -21   2  20       37.64       29.78     23.12 o
 -20   2  20        1.04       22.88     22.50 o
 -19   2  20       95.98      110.10     26.04 o
 -18   2  20       60.32      112.35     22.90 o
 -17   2  20        8.31        2.84     20.20 o
 -16   2  20      287.67      247.87     21.63 o
 -15   2  20       35.25       32.64     20.82 o
 -14   2  20       59.81       77.46     23.71 o
 -13   2  20      138.18      150.39     27.65 o
 -12   2  20      181.79      129.00     23.51 o
 -11   2  20      223.89      210.77     21.09 o
 -10   2  20       86.94      103.39     26.56 o
  -9   2  20       56.83       45.01     17.79 o
  -8   2  20      340.57      328.68     21.62 o
  -7   2  20      990.35     1006.29     21.84 o
  -6   2  20      208.69      241.60     20.55 o
  -5   2  20        0.26        9.98     19.82 o
  -4   2  20      242.85      224.15     19.28 o
  -3   2  20      288.14      311.93     23.87 o
  -2   2  20      148.27      155.39     20.24 o
  -1   2  20      141.33      185.70     21.91 o
   0   2  20       56.26       47.89     19.93 o
   1   2  20       49.57      103.39     27.54 o
   2   2  20       43.61       96.99     21.82 o
 -21   3  20        1.35       69.57     26.89 o
 -20   3  20       71.12      103.85     23.31 o
 -19   3  20        6.89       11.31     29.46 o
 -18   3  20        0.27      -28.48     28.48 o
 -17   3  20      179.18      159.57     20.86 o
 -16   3  20        8.13       43.78     21.27 o
 -15   3  20       10.72       14.72     19.56 o
 -14   3  20       10.85        6.29     18.12 o
 -13   3  20       81.50       80.27     18.19 o
 -12   3  20      126.62      133.66     21.13 o
 -11   3  20      135.25      135.70     20.83 o
 -10   3  20      591.25      610.34     22.29 o
  -9   3  20      669.35      654.24     20.33 o
  -8   3  20      141.63      184.24     16.69 o
  -7   3  20       30.13       57.11     21.94 o
  -6   3  20      426.77      427.46     36.41 o
  -5   3  20      882.28      828.28     34.28 o
  -4   3  20      682.10      614.52     33.32 o
  -3   3  20       39.85       69.43     24.91 o
  -2   3  20      119.29       89.62     20.70 o
  -1   3  20      172.93      165.07     34.92 o
   0   3  20        0.86       11.37     20.82 o
   1   3  20       24.63      -13.76     21.67 o
 -20   4  20        9.36        4.98     27.20 o
 -19   4  20        3.27       -5.39     21.31 o
 -18   4  20        3.95       26.48     53.99 o
 -17   4  20        5.86      -11.11     24.96 o
 -16   4  20       48.65       86.21     20.28 o
 -15   4  20       69.42       79.32     31.25 o
 -14   4  20        1.66       11.73     22.04 o
 -13   4  20       34.62       56.61     20.04 o
 -12   4  20      123.18       89.22     22.27 o
 -11   4  20        2.13       -7.49     19.57 o
 -10   4  20        1.35       -2.08     22.70 o
  -9   4  20        0.97        3.98     17.82 o
  -8   4  20       50.04       51.64     27.96 o
  -7   4  20       13.13       26.43     19.35 o
  -6   4  20       86.71       69.39     18.86 o
  -5   4  20        1.02       10.18     21.40 o
  -4   4  20       34.83       45.39     35.18 o
  -3   4  20      168.20      225.45     21.03 o
  -2   4  20       70.22       81.98     22.92 o
  -1   4  20       15.73       62.25     20.72 o
   0   4  20        0.30       28.60     21.59 o
   1   4  20        8.45       -5.64     29.74 o
 -19   5  20       14.53       59.86     25.32 o
 -18   5  20        5.23       57.76     28.97 o
 -17   5  20        3.03      -26.31     31.51 o
 -16   5  20       74.31       94.97     34.16 o
 -15   5  20        7.92       29.89     25.65 o
 -14   5  20        3.08       51.55     24.88 o
 -13   5  20      147.17      150.52     23.79 o
 -12   5  20      232.51      260.29     20.86 o
 -11   5  20       60.41       75.28     22.05 o
 -10   5  20       80.81      123.80     19.72 o
  -9   5  20      644.99      659.99     31.90 o
  -8   5  20      158.08      204.97     22.22 o
  -7   5  20       22.16       52.20     21.89 o
  -6   5  20      324.17      306.63     23.18 o
  -5   5  20      643.19      611.57     25.62 o
  -4   5  20      136.55      125.14     19.54 o
  -3   5  20        6.65       26.86     18.97 o
  -2   5  20      299.14      288.62     52.65 o
  -1   5  20      293.80      211.75     24.40 o
   0   5  20       89.72       95.41     30.07 o
 -18   6  20       11.60       -6.53     45.52 o
 -17   6  20       22.20       70.93     51.70 o
 -16   6  20       16.22       74.00     30.32 o
 -15   6  20       84.20       13.14     24.01 o
 -14   6  20       32.77       59.25     33.71 o
 -13   6  20        0.07        5.18     27.02 o
 -12   6  20      304.58      309.89     24.76 o
 -11   6  20       13.25       10.63     23.47 o
 -10   6  20       16.14       45.92     22.92 o
  -9   6  20        0.75       41.88     22.29 o
  -8   6  20      164.82      179.19     29.11 o
  -7   6  20       89.05       77.28     25.74 o
  -6   6  20       58.25       48.07     25.47 o
  -5   6  20        2.82        2.48     20.25 o
  -4   6  20       98.99       77.20     19.26 o
  -3   6  20       52.02       58.95     22.56 o
  -2   6  20      165.47      192.53     24.43 o
 -16   7  20        0.57       29.70     34.16 o
 -15   7  20       39.89       64.59    110.27 o
 -14   7  20       43.86       37.93     24.39 o
 -13   7  20       97.59      120.11     27.46 o
 -12   7  20       69.53       26.17     26.25 o
 -11   7  20        9.91      108.95     43.90 o
 -10   7  20       57.57       33.69     25.56 o
  -9   7  20        1.63       22.98     23.82 o
  -8   7  20       62.74       31.00     23.29 o
  -7   7  20        0.12       27.70     20.20 o
  -6   7  20       18.07       31.10     22.99 o
  -5   7  20       33.11       34.05     21.04 o
  -4   7  20        0.69       24.30     26.37 o
 -12   8  20        0.50       70.39     49.84 o
 -11   8  20      166.03      150.33     43.24 o
 -10   8  20       64.38       88.36     42.82 o
  -9   8  20        1.81       83.65     49.90 o
  -8   8  20        0.53       10.11     21.46 o
  -7   8  20        1.07      -29.42     49.70 o
 -21   1  21       34.51       38.57     23.15 o
 -20   1  21        7.80       43.74     29.54 o
 -19   1  21        3.09       26.12     19.97 o
 -18   1  21       72.26       88.53     22.28 o
 -17   1  21      121.14      143.23     20.23 o
 -16   1  21       11.80       44.60     19.84 o
 -15   1  21        1.33       10.98     23.49 o
 -14   1  21      129.29      116.91     18.14 o
 -13   1  21      172.24      195.92     21.72 o
 -12   1  21      226.81      210.71     21.42 o
 -11   1  21       21.60       12.62     18.78 o
 -10   1  21      877.99      802.40     23.39 o
  -9   1  21      744.64      717.04     27.27 o
  -8   1  21       11.36       66.02     19.75 o
  -7   1  21      385.17      353.27     20.87 o
  -6   1  21      753.39      681.64     31.16 o
  -5   1  21      529.73      532.59     23.02 o
  -4   1  21        2.91       46.69     26.40 o
  -3   1  21       64.34       65.56     19.24 o
  -2   1  21      343.73      288.22     21.75 o
  -1   1  21      232.98      263.86     25.99 o
   0   1  21        4.32       53.32     42.83 o
 -21   2  21        2.51       34.27     27.52 o
 -20   2  21       23.60      -11.46     25.22 o
 -19   2  21       23.14       24.46     23.01 o
 -18   2  21        5.18       28.58     22.39 o
 -17   2  21       34.90        8.04     21.72 o
 -16   2  21       16.57       34.02     21.70 o
 -15   2  21       21.34       46.84     19.36 o
 -14   2  21       96.18       95.81     18.28 o
 -13   2  21        0.89       26.01     17.60 o
 -12   2  21       95.82       77.06     21.58 o
 -11   2  21       42.67       51.14     23.77 o
 -10   2  21        0.39       41.57     23.45 o
  -9   2  21       34.14       96.10     19.26 o
  -8   2  21      338.83      374.36     20.72 o
  -7   2  21      210.41      277.90     20.74 o
  -6   2  21       56.41      123.25     22.05 o
  -5   2  21       94.15      102.00     19.29 o
  -4   2  21      419.70      368.76     27.22 o
  -3   2  21      396.43      362.26     28.08 o
  -2   2  21      179.57      160.84     20.08 o
  -1   2  21       18.11       64.01     26.69 o
   0   2  21       43.77       72.17     21.95 o
 -20   3  21       19.45        6.01     22.97 o
 -19   3  21       50.02       23.84     25.62 o
 -18   3  21       26.66       -0.24     22.53 o
 -17   3  21        7.03        1.47     21.62 o
 -16   3  21        7.37        3.41     19.69 o
 -15   3  21        5.09       34.11     27.55 o
 -14   3  21       78.59       91.04     24.20 o
 -13   3  21      207.58      204.00     21.94 o
 -12   3  21       26.85       60.16     20.08 o
 -11   3  21        4.48       30.24     23.49 o
 -10   3  21       90.08       78.50     20.80 o
  -9   3  21       70.10       75.76     22.38 o
  -8   3  21      231.06      189.98     20.79 o
  -7   3  21        0.41       -8.41     20.55 o
  -6   3  21        6.96       30.80     24.50 o
  -5   3  21       27.53       44.89     20.39 o
  -4   3  21        0.79       34.68     20.18 o
  -3   3  21       32.25       27.50     23.09 o
  -2   3  21      114.09      126.57     24.48 o
  -1   3  21        0.09       47.64     21.81 o
   0   3  21       56.18       65.87     59.33 o
 -19   4  21       24.17       45.86     24.30 o
 -18   4  21        2.88       37.09     29.47 o
 -17   4  21        1.17       25.07     21.82 o
 -16   4  21       95.45       76.06     23.26 o
 -15   4  21      117.68      106.11     21.99 o
 -14   4  21       43.57       58.06     24.51 o
 -13   4  21       24.50       46.33     23.28 o
 -12   4  21      140.48      157.52     22.37 o
 -11   4  21      356.47      369.41     20.36 o
 -10   4  21      142.79      193.03     21.86 o
  -9   4  21        0.02       33.37     21.60 o
  -8   4  21       20.53       94.04     21.97 o
  -7   4  21      230.79      259.09     24.97 o
  -6   4  21       77.49       84.14     22.24 o
  -5   4  21       34.43       68.94     22.37 o
  -4   4  21       84.14       87.07     19.27 o
  -3   4  21       64.45       70.85     19.46 o
  -2   4  21       55.63       47.91     30.23 o
  -1   4  21      210.13      210.21     24.91 o
 -18   5  21       25.14       44.91     25.16 o
 -17   5  21        4.59        4.99     29.34 o
 -16   5  21       16.20       18.86     22.92 o
 -15   5  21        3.84       52.42     25.97 o
 -14   5  21       13.02        1.82     24.00 o
 -13   5  21       47.98       35.41     22.16 o
 -12   5  21        3.73       13.99     21.96 o
 -11   5  21       16.26       18.96     22.94 o
 -10   5  21       19.77       47.22     24.37 o
  -9   5  21       14.13       35.73     20.76 o
  -8   5  21        9.53        6.12     22.18 o
  -7   5  21       26.98       63.72     20.75 o
  -6   5  21        1.92       -9.42     19.69 o
  -5   5  21      165.77      180.38     21.03 o
  -4   5  21       44.49       62.42     26.06 o
  -3   5  21       14.89       57.84     30.91 o
  -2   5  21       55.23       24.22     26.07 o
 -17   6  21        1.91       -3.80     33.78 o
 -16   6  21       32.94        2.93     23.97 o
 -15   6  21       97.73       42.32     24.35 o
 -14   6  21        1.60      -27.22     72.61 o
 -13   6  21       15.17       33.11     25.48 o
 -12   6  21       34.03       24.40     24.09 o
 -11   6  21       93.06      133.75     23.19 o
 -10   6  21        1.44       11.20     27.37 o
  -9   6  21       30.84       48.85     26.57 o
  -8   6  21      280.57      264.12     23.11 o
  -7   6  21      138.00      186.28     21.02 o
  -6   6  21       66.68       90.39     23.27 o
  -5   6  21       28.58       33.68     25.15 o
  -4   6  21      221.64      173.99     20.87 o
 -14   7  21       19.22      -13.60     32.39 o
 -13   7  21       49.90       74.43     51.29 o
 -12   7  21       32.97       31.73     24.55 o
 -11   7  21       44.03       71.65     27.04 o
 -10   7  21       38.28       41.04     24.58 o
  -9   7  21       65.79       33.83     23.80 o
  -8   7  21        1.00        3.54     20.94 o
  -7   7  21      121.42      128.34     26.32 o
 -20   0  22       16.33       -1.24     50.04 o
 -19   0  22       58.67       49.81     49.18 o
 -18   0  22       45.34       35.11     23.61 o
 -17   0  22        4.92       69.44     33.98 o
 -16   0  22       32.81       28.46     27.07 o
 -15   0  22      341.30      384.16     34.67 o
 -14   0  22       37.06       55.50     26.92 o
 -13   0  22       32.39       54.11     27.53 o
 -12   0  22     1438.73     1427.63     50.46 o
 -11   0  22      488.59      469.29     29.82 o
 -10   0  22      102.96      104.00     48.11 o
  -9   0  22        3.95       64.99     27.71 o
  -8   0  22      855.46      767.41     29.01 o
  -7   0  22      261.17      173.50     28.62 o
  -6   0  22       13.49       45.13     42.20 o
  -5   0  22      125.52      196.56     62.75 o
  -4   0  22       99.85       51.52     39.72 o
  -3   0  22        3.26       12.33     51.91 o
  -2   0  22      160.38      240.65     36.78 o
  -1   0  22      298.50      227.92     30.28 o
 -20   1  22        2.26       19.35     25.10 o
 -19   1  22        0.73       24.28     20.08 o
 -18   1  22        6.19       21.96     21.66 o
 -17   1  22        0.36       13.61     19.80 o
 -16   1  22      118.80      105.82     21.17 o
 -15   1  22       92.03      112.10     19.71 o
 -14   1  22       18.83       11.02     18.76 o
 -13   1  22       34.41       52.94     23.22 o
 -12   1  22       22.72       36.40     21.23 o
 -11   1  22      178.98      167.77     22.13 o
 -10   1  22       54.60       94.49     21.13 o
  -9   1  22       77.01       96.69     21.46 o
  -8   1  22       29.04       17.78     27.86 o
  -7   1  22       31.28       38.13     20.70 o
  -6   1  22        6.80       28.66     21.69 o
  -5   1  22        5.00      -12.38     17.63 o
  -4   1  22       15.46       62.09     19.45 o
  -3   1  22       43.26       48.57     22.86 o
  -2   1  22        1.60       27.53     22.92 o
  -1   1  22       73.79       30.66     29.17 o
 -20   2  22       20.33       38.49     38.15 o
 -19   2  22        1.02       15.74     25.05 o
 -18   2  22       67.51       71.39     24.75 o
 -17   2  22        0.73        4.66     22.04 o
 -16   2  22      153.00      146.43     18.45 o
 -15   2  22        4.20        9.95     19.04 o
 -14   2  22       42.27       61.44     21.12 o
 -13   2  22       28.27       38.71     19.23 o
 -12   2  22       28.37       22.94     23.06 o
 -11   2  22      178.45      153.40     23.87 o
 -10   2  22        0.14       30.35     19.47 o
  -9   2  22      485.38      473.01     20.90 o
  -8   2  22      276.69      287.82     35.41 o
  -7   2  22      272.21      265.50     21.03 o
  -6   2  22        1.41       -9.00     19.03 o
  -5   2  22      244.08      249.93     21.27 o
  -4   2  22      848.58      768.46     45.49 o
  -3   2  22      127.18      146.59     21.70 o
  -2   2  22       22.22       52.30     23.30 o
 -19   3  22        8.72       54.23     25.43 o
 -18   3  22        3.77       -5.14     22.39 o
 -17   3  22      143.33      155.10     21.11 o
 -16   3  22        1.67        4.57     21.92 o
 -15   3  22       23.44       32.51     19.87 o
 -14   3  22      230.71      256.99     24.89 o
 -13   3  22      147.03      129.20     24.60 o
 -12   3  22       37.53       64.63     21.54 o
 -11   3  22       21.44       58.71     31.86 o
 -10   3  22      180.26      162.73     22.21 o
  -9   3  22       73.89       78.76     22.15 o
  -8   3  22        1.00       -0.08     18.58 o
  -7   3  22      208.23      200.48     22.41 o
  -6   3  22      291.28      288.25     25.23 o
  -5   3  22       26.85       37.86     17.74 o
  -4   3  22        4.47       -5.69     19.03 o
  -3   3  22      136.08      164.92     22.60 o
  -2   3  22       69.76       54.30     25.24 o
 -18   4  22       35.58       32.14     22.72 o
 -17   4  22       21.42       48.72     22.92 o
 -16   4  22        9.68       20.48     22.05 o
 -15   4  22       25.75       42.88     22.63 o
 -14   4  22       10.73       51.88     21.24 o
 -13   4  22        0.23       -2.19     22.09 o
 -12   4  22       43.22       75.67     22.07 o
 -11   4  22        5.14       31.79     18.44 o
 -10   4  22        3.27       50.26     21.11 o
  -9   4  22        1.42       29.51     19.83 o
  -8   4  22       27.71       21.85     19.94 o
  -7   4  22        4.65        8.86     22.58 o
  -6   4  22        5.77        1.42     21.70 o
  -5   4  22       24.42       51.81     30.07 o
  -4   4  22        4.97       27.65     20.25 o
  -3   4  22       41.29       57.88     28.85 o
 -17   5  22        7.49       37.37     25.71 o
 -16   5  22       39.75       72.24     22.93 o
 -15   5  22       21.91       28.71     25.92 o
 -14   5  22       97.24      107.39     21.94 o
 -13   5  22       58.47       88.98     25.35 o
 -12   5  22        0.04      -20.08     20.08 o
 -11   5  22      213.24      195.66     25.74 o
 -10   5  22       45.85       45.80     20.69 o
  -9   5  22       68.19       84.41     22.46 o
  -8   5  22       12.72        6.11     20.61 o
  -7   5  22      123.30      128.47     32.58 o
  -6   5  22      209.02      193.80     21.65 o
  -5   5  22      104.28      118.14     23.52 o
 -15   6  22       27.00       14.99     49.39 o
 -14   6  22        0.36       16.73     33.53 o
 -13   6  22       17.71        1.98     24.73 o
 -12   6  22       47.32       61.34     28.89 o
 -11   6  22       21.36       74.31     26.10 o
 -10   6  22        0.14       19.57     25.10 o
  -9   6  22       70.42      102.79     20.86 o
  -8   6  22       63.20       71.54     23.32 o
  -7   6  22       16.07       59.54     25.22 o
 -19   1  23       14.93       44.59     25.14 o
 -18   1  23       50.46       22.67     18.53 o
 -17   1  23       35.31       35.56     21.85 o
 -16   1  23        2.93       -8.46     19.78 o
 -15   1  23       51.27       45.37     19.46 o
 -14   1  23      232.64      223.42     31.64 o
 -13   1  23       59.30       65.02     19.56 o
 -12   1  23        9.14      -16.27     19.52 o
 -11   1  23      116.86       91.62     19.82 o
 -10   1  23      183.05      233.75     31.53 o
  -9   1  23       36.38       64.41     21.90 o
  -8   1  23        5.88       -7.01     18.62 o
  -7   1  23      209.82      241.25     20.97 o
  -6   1  23      555.37      608.12     25.48 o
  -5   1  23       39.25       48.08     18.03 o
  -4   1  23       77.30       96.23     23.59 o
  -3   1  23      183.44      157.41     36.12 o
 -19   2  23       70.11       72.12     28.21 o
 -18   2  23       18.21       70.34     48.87 o
 -17   2  23       64.07       77.25     25.19 o
 -16   2  23       79.26      124.89     24.64 o
 -15   2  23       31.94       29.27     20.48 o
 -14   2  23        4.07       -7.50     17.72 o
 -13   2  23       35.12       41.51     18.79 o
 -12   2  23       26.56       67.16     26.58 o
 -11   2  23       25.69       52.60     21.44 o
 -10   2  23       12.11       24.93     22.23 o
  -9   2  23      269.72      261.87     24.91 o
  -8   2  23       82.55       73.79     34.74 o
  -7   2  23       33.98       61.98     18.64 o
  -6   2  23      140.51      123.31     22.60 o
  -5   2  23      152.05      113.88     20.98 o
  -4   2  23       82.82      112.96     21.84 o
 -18   3  23       10.13        2.81     23.18 o
 -17   3  23        0.55       -0.69     20.80 o
 -16   3  23        0.21       31.50     25.27 o
 -15   3  23       30.37       11.36     20.07 o
 -14   3  23       37.20       65.97     25.95 o
 -13   3  23       31.69       17.37     19.34 o
 -12   3  23        8.35       12.83     24.18 o
 -11   3  23       77.29       81.78     31.03 o
 -10   3  23      152.25      126.85     22.06 o
  -9   3  23      119.92      131.07     21.56 o
  -8   3  23       14.84       36.06     19.93 o
  -7   3  23       30.78       44.10     22.07 o
  -6   3  23       42.65       44.88     17.98 o
  -5   3  23       23.60       40.22     20.46 o
 -17   4  23       14.56      -39.27     39.27 o
 -16   4  23      145.91      133.19     25.12 o
 -15   4  23       34.50       28.60     22.46 o
 -14   4  23       11.17       93.54     29.41 o
 -13   4  23      177.65      159.50     22.66 o
 -12   4  23      270.66      246.51     23.41 o
 -11   4  23      120.56      126.80     21.56 o
 -10   4  23        9.30       11.36     24.87 o
  -9   4  23      215.70      180.91     19.62 o
  -8   4  23      207.74      165.38     22.86 o
  -7   4  23       62.31      117.36     25.32 o
  -6   4  23        9.04       40.43     20.96 o
 -15   5  23        1.53       13.63     38.57 o
 -14   5  23        0.14      -12.09     23.53 o
 -13   5  23        4.04       -0.79     22.98 o
 -12   5  23        5.72       -8.66     20.60 o
 -11   5  23       15.11       29.94     20.40 o
 -10   5  23       15.62       47.85     25.74 o
  -9   5  23        0.51       -5.17     25.86 o
  -8   5  23       18.52       18.28     21.37 o
 -18   0  24       22.27       60.85     46.76 o
 -17   0  24       80.31       60.60     28.29 o
 -16   0  24       71.84       57.93     33.68 o
 -15   0  24        2.15       47.95     28.14 o
 -14   0  24      174.30      148.61     29.08 o
 -13   0  24       85.59       30.66     41.24 o
 -12   0  24      278.15      225.33     31.22 o
 -11   0  24       26.33        2.35     28.91 o
 -10   0  24      105.39      107.51     29.29 o
  -9   0  24      206.86      165.24     29.44 o
  -8   0  24      488.85      476.41     41.24 o
  -7   0  24        5.80        7.96     85.96 o
  -6   0  24        0.88       79.40     36.72 o
 -17   1  24       37.03       -0.90     19.91 o
 -16   1  24        4.58       37.57     21.22 o
 -15   1  24       31.06       57.83     21.48 o
 -14   1  24       18.19       24.27     24.54 o
 -13   1  24        9.50       35.25     19.59 o
 -12   1  24        6.74        7.67     19.60 o
 -11   1  24      213.17      230.22     21.49 o
 -10   1  24        9.60       29.83     20.55 o
  -9   1  24       50.50       34.56     22.24 o
  -8   1  24       10.92       52.34     35.51 o
  -7   1  24       72.75       50.70     25.50 o
  -6   1  24       41.22       24.59     19.58 o
 -17   2  24       54.00       34.78     20.60 o
 -16   2  24      139.02      130.75     24.83 o
 -15   2  24        4.04      -10.47     22.18 o
 -14   2  24        0.49      -19.65     19.65 o
 -13   2  24      155.41      159.26     25.05 o
 -12   2  24       22.74       30.39     19.99 o
 -11   2  24        2.70       44.36     22.36 o
 -10   2  24       15.48       22.08     28.02 o
  -9   2  24      113.51       85.14     22.40 o
  -8   2  24        7.36       24.11     18.59 o
  -7   2  24        3.34       -8.71     20.58 o
 -16   3  24       24.73       45.05     33.72 o
 -15   3  24       33.32       -8.19     22.49 o
 -14   3  24       67.27      106.88     20.08 o
 -13   3  24       19.42       27.75     22.14 o
 -12   3  24       37.46       78.26     21.99 o
 -11   3  24      105.73       80.38     18.20 o
 -10   3  24      123.50      144.57     21.36 o
  -9   3  24       13.84       70.57     20.72 o
  -8   3  24       39.63       65.88     25.59 o
 -13   4  24        6.03       56.60     27.94 o
 -12   4  24       28.10       41.65     20.50 o
 -11   4  24        6.01       13.41     22.06 o
 -10   4  24        0.12       66.58     87.07 o
 -14   1  25       46.36       37.01     21.99 o
 -13   1  25        1.08       58.90     22.07 o
 -12   1  25       46.33       35.23     19.23 o
 -11   1  25      230.41      187.37     22.99 o
 -10   1  25       37.52       50.89     33.67 o
 
